# Supplementary material for: Gene expression of the heat stress response in bovine peripheral white blood cells and milk somatic cells in vivo
Source: Sci Rep. 2020 Nov 5;10:19181. doi: 10.1038/s41598-020-75438-2 (PMC7645416; doi:10.1038/s41598-020-75438-2)
Supplement: Supplementary file 1 — Supplementary Tables. [file 41598_2020_75438_MOESM1_ESM.xlsx]

## Sheet: Title page
Gene expression of the heat stress response in bovine peripheral white blood cells and milk somatic cells in vivo
Garner, J. B.1,*, Chamberlain, A.J. 2, Van der Jagt, C. 2, Nguyen, T. T. T. 2, Mason, B.A. 2, Marett, L. C.1,5, Leury, B. J.3, Wales, W. J.1,5, Hayes, B. J 4, 2.
1 Agriculture Victoria, Animal Production Sciences, Ellinbank Dairy Centre, Ellinbank, Victoria 3821, Australia
2 Agriculture Victoria, AgriBio, Centre for AgriBiosciences, Bundoora, Victoria 3083, Australia
3 Faculty of Veterinary and Agricultural Sciences, The University of Melbourne, Parkville 3052, Victoria, Australia.
4 Queensland Alliance for Agriculture and Food Innovation, Centre for Animal Science, University of Queensland, St Lucia, Queensland 4067, Australia.
5 Centre for Agriculture Innovation, School of Agriculture and Food, Faculty of Veterinary and Agricultural Science, The University of Melbourne, Parkville 3010, Australia
* Corresponding author: josie.garner@agriculture.vic.gov.au

## Sheet: Supplementary Table 1
Supplementary Table 1. Global differentially expressed genes in PWBC between HC and THN treatment groups.
Gene ID	Gene name	P-value	Fold change
ENSBTAG00000012798	potassium voltage-gated channel subfamily H member 8 (KCNH8)	2.73238e-05	-5.12928
ENSBTAG00000045810		0.00477041	-3.70044
ENSBTAG00000020869	dopa decarboxylase (aromatic L-amino acid decarboxylase)(DDC)	0.0230366	-3.45943
ENSBTAG00000018365	cytochrome P450, family 2, subfamily E, polypeptide 1(CYP2E1)	0.0128605	-3.32193
ENSBTAG00000018435		0.0390925	-3.32193
ENSBTAG00000014075	inter-alpha-trypsin inhibitor heavy chain 2(ITIH2)	0.0473258	-3.16993
ENSBTAG00000027962		0.004641	-3.01394
ENSBTAG00000001090	coiled-coil domain containing 173(CCDC173)	0.0307035	-2.80735
ENSBTAG00000007397	folate hydrolase 1B(FOLH1B)	0.0105375	-2.74935
ENSBTAG00000007532	tripartite motif containing 15(TRIM15)	0.0246505	-2.73697
ENSBTAG00000003472	ATP binding cassette subfamily A member 12(ABCA12)	0.0310194	-2.58496
ENSBTAG00000017174	sodium voltage-gated channel alpha subunit 11(SCN11A)	0.00260646	-2.58496
ENSBTAG00000019426	ring finger protein 175(RNF175)	0.0395172	-2.58496
ENSBTAG00000047227		0.0220318	-2.58496
ENSBTAG00000012246	pyridoxamine 5'-phosphate oxidase(PNPO)	0.00244354	-2.5025
ENSBTAG00000000100		0.0192621	-2.45943
ENSBTAG00000012111	PR/SET domain 5(PRDM5)	0.026667	-2.45943
ENSBTAG00000012334	amyotrophic lateral sclerosis 2 chromosome region candidate12(ALS2CR12)	0.0250549	-2.37851
ENSBTAG00000013779	heat shock protein family A (Hsp70) member 12A(HSPA12A)	0.0255508	-2.32193
ENSBTAG00000016891	t-complex 11(TCP11)	0.0271121	-2.16993
ENSBTAG00000027033	mast cell protease 2(LOC540321)	0.0145031	-2.16993
ENSBTAG00000020048	mitogen-activated protein kinase 10(MAPK10)	0.00277123	-2.14048
ENSBTAG00000010233	solute carrier family 22 member 20(SLC22A20)	0.00140333	-2.1375
ENSBTAG00000016692	DS cell adhesion molecule like 1(DSCAML1)	0.0383971	-2.02975
ENSBTAG00000012073	vesicular, overexpressed in cancer, prosurvival protein 1(VOPP1)	0.00299206	-2.01974
ENSBTAG00000001997	maestro heat like repeat family member 2B(MROH2B)	0.00888706	-2
ENSBTAG00000005675	solute carrier family 44 member 4(SLC44A4)	0.0411234	-2
ENSBTAG00000008009	phospholipase D family member 6(PLD6)	0.0323235	-2
ENSBTAG00000018777	adenylate cyclase 5(ADCY5)	0.00585112	-2
ENSBTAG00000046521		0.00317337	-1.95109
ENSBTAG00000030246	ectonucleoside triphosphate diphosphohydrolase 8(ENTPD8)	0.0148875	-1.92283
ENSBTAG00000011305		0.00245828	-1.85717
ENSBTAG00000002526	3-hydroxybutyrate dehydrogenase, type 2(BDH2)	4.38571e-07	-1.84702
ENSBTAG00000002184	fibronectin type III domain containing 5(FNDC5)	0.0185659	-1.80735
ENSBTAG00000005626	neuronal differentiation 4(NEUROD4)	0.0246505	-1.80735
ENSBTAG00000040133	chromosome 22 open reading frame, human C3orf20(C22H3orf20)	0.0330007	-1.80735
ENSBTAG00000042293		0.0223844	-1.73697
ENSBTAG00000047933	cytochrome P450 4F22(LOC100301224)	0.00753908	-1.72792
ENSBTAG00000020221	Wnt family member 5A(WNT5A)	0.00358513	-1.72247
ENSBTAG00000010977	frizzled-related protein(FRZB)	0.00736997	-1.71989
ENSBTAG00000015244		0.0278432	-1.71272
ENSBTAG00000017220	growth hormone 1(GH1)	0.0267553	-1.70044
ENSBTAG00000032150		0.0171081	-1.70044
ENSBTAG00000030198	transmembrane protein 232(TMEM232)	0.000407488	-1.6477
ENSBTAG00000013178	5'-aminolevulinate synthase 2(ALAS2)	0.0357625	-1.59331
ENSBTAG00000000242		0.0399475	-1.58496
ENSBTAG00000000419	phosphate regulating endopeptidase homolog, X-linked(PHEX)	0.047504	-1.58496
ENSBTAG00000011944	microsomal triglyceride transfer protein(MTTP)	0.0385349	-1.58496
ENSBTAG00000012312		0.0405302	-1.58496
ENSBTAG00000018356	synaptotagmin 15(SYT15)	0.00202334	-1.58496
ENSBTAG00000044035	G protein regulated inducer of neurite outgrowth 1(GPRIN1)	0.0243328	-1.58496
ENSBTAG00000021073		0.0450823	-1.58496
ENSBTAG00000007983		0.00820065	-1.55459
ENSBTAG00000011833	glutamate ionotropic receptor AMPA type subunit 3(GRIA3)	0.0163097	-1.53605
ENSBTAG00000044191	ATP binding cassette subfamily C member 12(ABCC12)	0.0241757	-1.53605
ENSBTAG00000038616	protease, serine 46(PRSS46)	0.0034783	-1.52546
ENSBTAG00000047262		0.0129335	-1.50901
ENSBTAG00000025448	IZUMO family member 4(IZUMO4)	0.0140091	-1.49033
ENSBTAG00000025848	RNA binding motif (RNP1, RRM) protein 3(RBM3)	0.00105695	-1.48148
ENSBTAG00000003502		0.0170569	-1.45943
ENSBTAG00000044622	microRNA 2295(MIR2295)	0.00219982	-1.45943
ENSBTAG00000047783		0.0037611	-1.44746
ENSBTAG00000013366	nuclear receptor interacting protein 3(NRIP3)	0.00931751	-1.40832
ENSBTAG00000032121	succinyl-CoA:glutarate-CoA transferase(SUGCT)	0.0341682	-1.39652
ENSBTAG00000043349		0.047683	-1.37851
ENSBTAG00000001770		0.0116936	-1.32193
ENSBTAG00000015844	tissue factor pathway inhibitor 2(TFPI2)	0.0403836	-1.32193
ENSBTAG00000037751	globin, beta, epsilon 2(HBE2)	0.0134583	-1.32193
ENSBTAG00000045493		0.00803404	-1.32193
ENSBTAG00000006117	FLYWCH-type zinc finger 1(FLYWCH1)	0.011533	-1.31595
ENSBTAG00000034626	F-box protein 16(FBXO16)	0.0260588	-1.31034
ENSBTAG00000005031	double C2 domain alpha(DOC2A)	0.000328931	-1.30691
ENSBTAG00000016274	coiled-coil domain containing 38(CCDC38)	0.00279989	-1.30166
ENSBTAG00000038063	lipase family member J(LIPJ)	0.0175251	-1.2854
ENSBTAG00000003915	La ribonucleoprotein domain family member 6(LARP6)	0.00586517	-1.27009
ENSBTAG00000015377	EPH receptor B1(EPHB1)	0.00572651	-1.25376
ENSBTAG00000011986	phospholipid scramblase 4(PLSCR4)	0.030495	-1.25154
ENSBTAG00000048012		0.0323235	-1.24917
ENSBTAG00000031746		0.00701028	-1.23467
ENSBTAG00000021911	protein tyrosine phosphatase, receptor type G(PTPRG)	0.0236358	-1.22963
ENSBTAG00000002199	corin, serine peptidase(CORIN)	0.00708049	-1.20163
ENSBTAG00000021008	zinc finger protein 219(ZNF219)	0.0302883	-1.19931
ENSBTAG00000047957	acyl-CoA desaturase-like(LOC101906058)	0.00731462	-1.19713
ENSBTAG00000031595	formiminotransferase N-terminal subdomain-containing protein(LOC613365)	0.0038785	-1.19265
ENSBTAG00000013065	hemochromatosis(HFE)	0.0080135	-1.18763
ENSBTAG00000019689	Ras converting CAAX endopeptidase 1(RCE1)	6.13405e-06	-1.18641
ENSBTAG00000007092	gastrin releasing peptide receptor(GRPR)	0.0288882	-1.16993
ENSBTAG00000021565	protease, serine 2(PRSS2)	9.13122e-05	-1.16652
ENSBTAG00000002555	PDZK1 interacting protein 1(PDZK1IP1)	0.0166037	-1.13938
ENSBTAG00000015415	unc-80 homolog, NALCN activator(UNC80)	0.00455707	-1.1375
ENSBTAG00000039263		0.00961853	-1.12553
ENSBTAG00000018394	short chain dehydrogenase/reductase family 42E, member 1(SDR42E1)	0.0208171	-1.1247
ENSBTAG00000015181	epilepsy, progressive myoclonus type 2A, Lafora disease (laforin)(EPM2A)	0.0223844	-1.12029
ENSBTAG00000005454	fucosyltransferase 10(FUT10)	0.00318008	-1.11081
ENSBTAG00000018448	mutS homolog 4(MSH4)	0.0204942	-1.09954
ENSBTAG00000014234	chromosome 10 open reading frame, human C14orf53(C10H14orf53)	0.000724765	-1.09516
ENSBTAG00000014828	calcium voltage-gated channel subunit alpha1 A(CACNA1A)	0.0151506	-1.08466
ENSBTAG00000038495	doublecortin like kinase 1(DCLK1)	0.0285986	-1.078
ENSBTAG00000039186	glycoprotein galactosyltransferase alpha 1, 3-like(LOC527409)	0.0484075	-1.078
ENSBTAG00000017719	A-kinase anchoring protein 6(AKAP6)	0.041424	-1.07039
ENSBTAG00000003340	HD domain containing 2(HDDC2)	0.00119761	-1.06888
ENSBTAG00000007480	cold inducible RNA binding protein(CIRBP)	0.00261707	-1.06808
ENSBTAG00000003595	family with sequence similarity 216 member B(FAM216B)	0.0218927	-1.06413
ENSBTAG00000045728	stearoyl-CoA desaturase (delta-9-desaturase)(SCD)	0.0252189	-1.05927
ENSBTAG00000017122	KIAA1524 ortholog(KIAA1524)	0.00722348	-1.04654
ENSBTAG00000014916	gap junction protein gamma 2(GJC2)	0.0203034	-1.04264
ENSBTAG00000001396		0.00382765	-1.04182
ENSBTAG00000010116	adenylate kinase 9(AK9)	0.00529614	-1.04182
ENSBTAG00000006232	WD repeat domain 86(WDR86)	0.0378516	-1.02975
ENSBTAG00000037500	microRNA 1842(MIR1842)	0.0249734	-1.02857
ENSBTAG00000009803	synuclein beta(SNCB)	0.0169042	-1.02359
ENSBTAG00000008921	nexilin F-actin binding protein(NEXN)	0.000941892	-1.01838
ENSBTAG00000016446	glutamic-oxaloacetic transaminase 1-like 1(GOT1L1)	0.00303619	-1.01707
ENSBTAG00000030973	tubulin, alpha 3d(TUBA1D)	0.00884073	-1.01441
ENSBTAG00000016208	transglutaminase 2(TGM2)	0.0262308	-1.00315
ENSBTAG00000008688	hes related family bHLH transcription factor with YRPW motif-like(HEYL)	0.0276582	-1
ENSBTAG00000013628	5-phosphohydroxy-L-lysine phospho-lyase(PHYKPL)	0.000304603	-1
ENSBTAG00000025502	leukocyte cell derived chemotaxin 1(LECT1)	0.0444184	-1
ENSBTAG00000034326	interferon omega-1(LOC781778)	0.0154195	-1
ENSBTAG00000042180		0.00473765	-1
ENSBTAG00000001806	IQ motif containing D(IQCD)	0.0473258	-0.996296
ENSBTAG00000012887	Fc fragment of IgE receptor Ia(FCER1A)	0.0179001	-0.994613
ENSBTAG00000011839	3-hydroxy-3-methylglutaryl-CoA synthase 1(HMGCS1)	0.00612512	-0.990725
ENSBTAG00000002361	transmembrane and coiled-coil domain family 2(TMCC2)	0.0469719	-0.985848
ENSBTAG00000010057	granzyme B(LOC508646)	0.0180091	-0.969626
ENSBTAG00000004092	adenylate kinase 8(AK8)	0.0210799	-0.969194
ENSBTAG00000008111	extended synaptotagmin 3(ESYT3)	0.00296719	-0.961526
ENSBTAG00000045929	myeloid-associated differentiation marker-like(LOC512440)	0.0029487	-0.944677
ENSBTAG00000004769	nei like DNA glycosylase 2(NEIL2)	0.000408056	-0.936575
ENSBTAG00000003470	tweety family member 1(TTYH1)	0.0192029	-0.935083
ENSBTAG00000039932		0.0231847	-0.931216
ENSBTAG00000012432	farnesyl-diphosphate farnesyltransferase 1(FDFT1)	0.000989966	-0.92996
ENSBTAG00000018936	lanosterol synthase (2,3-oxidosqualene-lanosterol cyclase)(LSS)	0.00513738	-0.927771
ENSBTAG00000014546	C-type lectin domain family 7 member A(CLEC7A)	0.00309409	-0.927649
ENSBTAG00000004869	coxsackie virus and adenovirus receptor(CXADR)	0.00481451	-0.925038
ENSBTAG00000001527	transmembrane protein 213(TMEM213)	0.0442543	-0.920566
ENSBTAG00000004168	stonin 1(STON1)	0.0449152	-0.919217
ENSBTAG00000011934	phosphoenolpyruvate carboxykinase 2, mitochondrial(PCK2)	0.00561841	-0.902837
ENSBTAG00000015160	phospholipase D family member 4(PLD4)	0.013691	-0.895521
ENSBTAG00000005678	acetoacetyl-CoA synthetase(AACS)	0.00020589	-0.891784
ENSBTAG00000016275	amidohydrolase domain containing 1(AMDHD1)	0.0272022	-0.888969
ENSBTAG00000046828		0.0119563	-0.884523
ENSBTAG00000008168	StAR related lipid transfer domain containing 6(STARD6)	0.0245706	-0.882643
ENSBTAG00000006549	family with sequence similarity 26 member F(FAM26F)	0.0330007	-0.881123
ENSBTAG00000001852	retinyl ester hydrolase type 1(BREH1)	0.0367889	-0.879706
ENSBTAG00000014172	FYVE, RhoGEF and PH domain containing 2(FGD2)	0.000432207	-0.878709
ENSBTAG00000008228	BEN domain containing 6(BEND6)	0.0239425	-0.877257
ENSBTAG00000019299	glyoxylate and hydroxypyruvate reductase(GRHPR)	0.0072416	-0.875976
ENSBTAG00000046922	twist family bHLH transcription factor 1(TWIST1)	0.0432852	-0.869939
ENSBTAG00000017451	tetraspanin 17(TSPAN17)	0.00350087	-0.862139
ENSBTAG00000008884	microtubule associated protein RP/EB family member 3(MAPRE3)	0.00682149	-0.86089
ENSBTAG00000010564	ELOVL fatty acid elongase 6(ELOVL6)	0.0260588	-0.860406
ENSBTAG00000015221	propionyl-CoA carboxylase beta subunit(PCCB)	0.0100115	-0.858404
ENSBTAG00000046402	achaete-scute family bHLH transcription factor 4(ASCL4)	0.0107106	-0.857042
ENSBTAG00000003449	kielin/chordin-like protein(LOC515624)	0.0399475	-0.847997
ENSBTAG00000013004	inter-alpha-trypsin inhibitor heavy chain family member 5(ITIH5)	0.00553896	-0.847997
ENSBTAG00000043970	chromosome 14 open reading frame, human C8orf37(C14H8orf37)	0.00647783	-0.847019
ENSBTAG00000044112	methionine sulfoxide reductase B2(MSRB2)	0.0285986	-0.845829
ENSBTAG00000004075	isopentenyl-diphosphate delta isomerase 1(IDI1)	0.0169549	-0.845609
ENSBTAG00000011439	erythrocyte membrane protein band 4.2(EPB42)	0.0154648	-0.845388
ENSBTAG00000007002	iduronidase, alpha-L-(IDUA)	0.0273835	-0.837022
ENSBTAG00000016676	phosphotriesterase related(PTER)	0.00153319	-0.829593
ENSBTAG00000007271	tectonic family member 2(TCTN2)	0.00621485	-0.82927
ENSBTAG00000008734	peptidase M20 domain containing 1(PM20D1)	0.0185093	-0.825695
ENSBTAG00000018201	triokinase and FMN cyclase(TKFC)	0.009593	-0.82523
ENSBTAG00000001403	protein kinase C iota(PRKCI)	0.0251367	-0.823378
ENSBTAG00000008735	vasohibin 1(VASH1)	0.000993275	-0.822068
ENSBTAG00000010120	HECT and RLD domain containing E3 ubiquitin protein ligase 3(HERC3)	0.0203668	-0.820589
ENSBTAG00000001474	neurogranin (protein kinase C substrate, RC3)(NRGN)	0.0291815	-0.820499
ENSBTAG00000017321	small ubiquitin-like modifier 3(SUMO3)	0.0156479	-0.814368
ENSBTAG00000004165	citrate lyase beta like(CLYBL)	0.00480344	-0.811058
ENSBTAG00000014529	guanylate binding protein 4(GBP4)	0.00254388	-0.799164
ENSBTAG00000023169		0.0340492	-0.795755
ENSBTAG00000008938	SRC proto-oncogene, non-receptor tyrosine kinase(SRC)	0.0199283	-0.795461
ENSBTAG00000033278	F2R like thrombin/trypsin receptor 3(F2RL3)	0.016407	-0.792717
ENSBTAG00000003531	ATP-binding cassette, sub-family A (ABC1), member 13(ABCA13)	0.0345283	-0.784271
ENSBTAG00000000483	hyaluronoglucosaminidase 1(HYAL1)	0.0277506	-0.784063
ENSBTAG00000012800	methylmalonic aciduria (cobalamin deficiency) cblA type(MMAA)	0.010229	-0.783963
ENSBTAG00000006780	napsin A aspartic peptidase(NAPSA)	0.0189101	-0.783749
ENSBTAG00000012059	mevalonate diphosphate decarboxylase(MVD)	0.02988	-0.77961
ENSBTAG00000021036	membrane associated ring-CH-type finger 2(MARCH2)	0.00946657	-0.77594
ENSBTAG00000001592	insulin induced gene 1(INSIG1)	0.0363998	-0.771069
ENSBTAG00000006716	prostaglandin-endoperoxide synthase 1(PTGS1)	0.0326599	-0.769387
ENSBTAG00000038439	H1 histone family, member 0(H1F0)	0.0491455	-0.768403
ENSBTAG00000009477	pirin(PIR)	0.00508969	-0.767856
ENSBTAG00000006579	prolyl 4-hydroxylase subunit alpha 3(P4HA3)	0.00212378	-0.765535
ENSBTAG00000009374	poly(ADP-rie) polymerase 2(PARP2)	0.0227439	-0.763933
ENSBTAG00000008733	melanoma antigen family D, 1(MAGED1)	0.0037942	-0.759184
ENSBTAG00000012377	enoyl-CoA hydratase domain containing 3(ECHDC3)	0.00636795	-0.758562
ENSBTAG00000047988		0.029379	-0.756014
ENSBTAG00000030820	5',3'-nucleotidase, mitochondrial(NT5M)	0.0148442	-0.753644
ENSBTAG00000047113	transcription factor GATA-6-like(LOC104975755)	0.0411234	-0.75336
ENSBTAG00000036113	radial spoke head 14 homolog(RSPH14)	0.0381232	-0.752072
ENSBTAG00000004472	dynein light chain Tctex-type 1(DYNLT1)	0.0383971	-0.747224
ENSBTAG00000017765	glutathione S-transferase M1(GSTM1)	0.0133817	-0.744903
ENSBTAG00000020646	zinc finger CCCH-type containing 6(ZC3H6)	0.0208824	-0.743027
ENSBTAG00000002302	CD59 molecule(CD59)	0.0118899	-0.742601
ENSBTAG00000018877	protein disulfide isomerase family A member 5(PDIA5)	0.0467961	-0.741939
ENSBTAG00000010522		0.013118	-0.741467
ENSBTAG00000011854	solute carrier family 38 member 5(SLC38A5)	0.0315548	-0.740568
ENSBTAG00000038233	guanylate binding protein 2, interferon-inducible(GBP2)	0.0326599	-0.740015
ENSBTAG00000001341	Wnt family member 5B(WNT5B)	0.0336952	-0.736966
ENSBTAG00000021467	insulin like growth factor binding protein 6(IGFBP6)	0.0299815	-0.736966
ENSBTAG00000039178	hemoglobin, beta, epsilon 4(HBE4)	0.0208171	-0.736966
ENSBTAG00000045928		0.0225993	-0.736966
ENSBTAG00000013496	carboxypeptidase M(CPM)	0.00456746	-0.733089
ENSBTAG00000015894	WW domain containing oxidoreductase(WWOX)	0.0196828	-0.73246
ENSBTAG00000013099	aldolase, fructose-bisphosphate C(ALDOC)	0.00505428	-0.727753
ENSBTAG00000027181		0.0466212	-0.726382
ENSBTAG00000018991	testis specific 10(TSGA10)	0.0125737	-0.725744
ENSBTAG00000002126	6-phosphofructo-2-kinase/fructose-2,6-biphosphatase 2(PFKFB2)	0.0344077	-0.720564
ENSBTAG00000010841	flavin containing monooxygenase 5(FMO5)	0.0118569	-0.720215
ENSBTAG00000031707	FERM domain containing 6(FRMD6)	0.0237886	-0.719199
ENSBTAG00000007890	SEC14 like lipid binding 5(SEC14L5)	0.0350156	-0.715624
ENSBTAG00000046569	CDGSH iron sulfur domain 3(CISD3)	0.0353866	-0.706009
ENSBTAG00000003893		0.042968	-0.705939
ENSBTAG00000047281		0.0176846	-0.705715
ENSBTAG00000004690		0.0270224	-0.701194
ENSBTAG00000008931	cellular repressor of E1A stimulated genes 1(CREG1)	0.0222426	-0.700701
ENSBTAG00000018257	APAF1 interacting protein(APIP)	0.00752006	-0.700325
ENSBTAG00000002827	acetyl-CoA acetyltransferase 2(ACAT2)	0.011923	-0.699469
ENSBTAG00000017105	heparan sulfate proteoglycan 2(HSPG2)	0.0223134	-0.696132
ENSBTAG00000011647	solute carrier family 25 member 15(SLC25A15)	0.0336952	-0.693161
ENSBTAG00000016704	solute carrier family 37 member 2(SLC37A2)	0.0370511	-0.692262
ENSBTAG00000008730	sideroflexin 4(SFXN4)	0.0338127	-0.691503
ENSBTAG00000047156		0.0378516	-0.685891
ENSBTAG00000044077	RNA polymerase III subunit G(POLR3G)	0.0373156	-0.685603
ENSBTAG00000017195	Fanconi anemia complementation group C(FANCC)	0.0498975	-0.684104
ENSBTAG00000004931	DNA polymerase epsilon 2, accessory subunit(POLE2)	0.0222426	-0.680432
ENSBTAG00000000042	pyrroline-5-carboxylate reductase 1(PYCR1)	0.00919546	-0.678072
ENSBTAG00000008943	zinc finger and SCAN domain containing 12(ZSCAN12)	0.00212792	-0.676992
ENSBTAG00000015081	chromosome 11 open reading frame, human C9orf142(C11H9orf142)	0.0019249	-0.676579
ENSBTAG00000023259	oxysterol binding protein like 1A(OSBPL1A)	0.0186798	-0.675591
ENSBTAG00000010192	LysM, putative peptidoglycan-binding, domain containing 4(LYSMD4)	0.02928	-0.674905
ENSBTAG00000043167		0.0241757	-0.67319
ENSBTAG00000000087	hydroxysteroid 17-beta dehydrogenase 12(HSD17B12)	0.0192621	-0.668516
ENSBTAG00000012723	HAUS augmin like complex subunit 4(HAUS4)	0.021414	-0.667341
ENSBTAG00000000799	islet cell autoantigen 1(ICA1)	0.00102023	-0.662823
ENSBTAG00000010225	RNA polymerase II subunit D(POLR2D)	0.00641477	-0.662273
ENSBTAG00000026748	L-gulono-gamma-lactone oxidase(GULO)	0.0383971	-0.658963
ENSBTAG00000016465	7-dehydrocholesterol reductase(DHCR7)	0.0139688	-0.658147
ENSBTAG00000048074		0.0133057	-0.653349
ENSBTAG00000030189	EF-hand calcium binding domain 6(EFCAB6)	0.00593602	-0.652077
ENSBTAG00000045569		0.0452502	-0.652077
ENSBTAG00000031178	solute carrier family 9 member A9(SLC9A9)	0.0462737	-0.644197
ENSBTAG00000045883		0.0319913	-0.643856
ENSBTAG00000005203	chromosome 1 open reading frame, human C3orf33(C1H3orf33)	0.0275663	-0.639118
ENSBTAG00000019014	MAGE family member F1(MAGEF1)	0.0108574	-0.637615
ENSBTAG00000015073	isoprenoid synthase domain containing(ISPD)	0.036529	-0.63743
ENSBTAG00000001420	abhydrolase domain containing 12(ABHD12)	0.00120177	-0.633321
ENSBTAG00000012511	BCL2 associated agonist of cell death(BAD)	0.0361432	-0.633141
ENSBTAG00000016724	aminopeptidase-like 1(NPEPL1)	0.0206872	-0.632508
ENSBTAG00000015157	GRB2-related adaptor protein 2(GRAP2)	0.0125384	-0.629415
ENSBTAG00000003718	2-hydroxyacyl-CoA lyase 1(HACL1)	0.00440459	-0.629357
ENSBTAG00000012265		0.0454188	-0.628113
ENSBTAG00000000505	kynurenine aminotransferase 3(KYAT3)	0.0469719	-0.628103
ENSBTAG00000001703	synaptotagmin 13(SYT13)	0.0452502	-0.628031
ENSBTAG00000030456	spermatogenesis associated 7(SPATA7)	0.0315548	-0.625691
ENSBTAG00000004706	suppressor of variegation 3-9 homolog 1(SUV39H1)	0.0127521	-0.625062
ENSBTAG00000018513	four and a half LIM domains 1(FHL1)	0.0417273	-0.623519
ENSBTAG00000031287	transmembrane protein 158(TMEM158)	0.0319913	-0.621488
ENSBTAG00000047809	haloacid dehalogenase-like hydrolase domain containing 2(HDHD2)	0.00518561	-0.619804
ENSBTAG00000013036	YdjC homolog (bacterial)(YDJC)	0.0423421	-0.618129
ENSBTAG00000016555	tRNA phosphotransferase 1(TRPT1)	0.0334617	-0.614019
ENSBTAG00000001649		0.0466212	-0.610053
ENSBTAG00000001767	beta-1,4-galactosyltransferase 7(B4GALT7)	0.0339307	-0.608284
ENSBTAG00000013569	CD38 molecule(CD38)	0.0155103	-0.605287
ENSBTAG00000011975	serpin family B member 1(SERPINB1)	0.00748219	-0.60412
ENSBTAG00000000539	leucine rich repeat containing 28(LRRC28)	0.022963	-0.603736
ENSBTAG00000019403	mitochondrial assembly of riomal large subunit 1(MALSU1)	0.0338127	-0.60311
ENSBTAG00000039326	N-acetyllactosaminide beta-1,6-N-acetylglucosaminyl-transferase, isoform(LOC520336)	0.0213467	-0.602867
ENSBTAG00000017747	phospholipid scramblase 3(PLSCR3)	0.0206872	-0.599895
ENSBTAG00000012289	aldo-keto reductase family 7 member A2(AKR7A2)	0.0104241	-0.594841
ENSBTAG00000001139	acetylcholinesterase (Cartwright blood group)(ACHE)	0.0409741	-0.594361
ENSBTAG00000026233		0.00100328	-0.59303
ENSBTAG00000020149	ribonuclease H2 subunit B(RNASEH2B)	0.0333457	-0.592047
ENSBTAG00000001022	amidohydrolase domain containing 2(AMDHD2)	0.0111278	-0.59063
ENSBTAG00000001607	transmembrane protein 41B(TMEM41B)	0.00391286	-0.59048
ENSBTAG00000010153	annexin A3(ANXA3)	0.0212796	-0.58717
ENSBTAG00000033731	prolylcarboxypeptidase(PRCP)	0.0383971	-0.584287
ENSBTAG00000045931	magnesium transporter 1(MAGT1)	0.000840209	-0.583048
ENSBTAG00000004421	carbohydrate sulfotransferase 14(CHST14)	0.00298582	-0.580662
ENSBTAG00000004688	24-dehydrocholesterol reductase(DHCR24)	0.00235728	-0.580211
ENSBTAG00000002702		0.0398034	-0.579886
ENSBTAG00000011709	inositol monophosphatase 1(IMPA1)	0.0444184	-0.579482
ENSBTAG00000007206	striatin interacting protein 2(STRIP2)	0.0247308	-0.579072
ENSBTAG00000044159	chromosome 17 open reading frame, human C4orf33(C17H4orf33)	0.0260588	-0.574236
ENSBTAG00000019886	bora, aurora kinase A activator(BORA)	0.000768256	-0.573969
ENSBTAG00000010913	sulfiredoxin 1(SRXN1)	0.0339307	-0.571444
ENSBTAG00000013988	BH3 interacting domain death agonist(BID)	0.0133817	-0.571411
ENSBTAG00000007615	contactin 3(CNTN3)	0.0015643	-0.568284
ENSBTAG00000017574	lamin A/C(LMNA)	0.0240977	-0.566692
ENSBTAG00000013127	lysophosphatidylcholine acyltransferase 3(LPCAT3)	0.0352624	-0.565648
ENSBTAG00000017360		0.02928	-0.565352
ENSBTAG00000016516		0.0121579	-0.564049
ENSBTAG00000016664		0.0262308	-0.563808
ENSBTAG00000021514	aspartyl aminopeptidase(DNPEP)	0.0210138	-0.563575
ENSBTAG00000048226		0.0267553	-0.557482
ENSBTAG00000010252	zinc finger protein 397(ZNF397)	0.0366587	-0.555619
ENSBTAG00000025280	serpin peptidase inhibitor, clade B (ovalbumin), member 6(SERPINB6)	0.029379	-0.553454
ENSBTAG00000009573	chromosome 15 open reading frame, human C11orf49(C15H11orf49)	0.0411234	-0.552541
ENSBTAG00000000204	transmembrane protein 268(TMEM268)	0.0187945	-0.551844
ENSBTAG00000017258	acyl-CoA synthetase long-chain family member 3(ACSL3)	0.0248113	-0.549922
ENSBTAG00000012594	mitochondrial riomal protein S6(MRPS6)	0.00151929	-0.549644
ENSBTAG00000004735	cyclin E1(CCNE1)	0.0253014	-0.5479
ENSBTAG00000003425	mitochondrial genome maintenance exonuclease 1(MGME1)	0.0450823	-0.543824
ENSBTAG00000015085	chloride intracellular channel 3(CLIC3)	0.0319913	-0.542871
ENSBTAG00000016377	intracisternal A particle-promoted polypeptide(IPP)	0.0276582	-0.534974
ENSBTAG00000005394		0.0375825	-0.534947
ENSBTAG00000001543	BRI3 binding protein(BRI3BP)	0.0244117	-0.534728
ENSBTAG00000017140		0.0231847	-0.534397
ENSBTAG00000016731	transmembrane protein 42(TMEM42)	0.0386734	-0.534098
ENSBTAG00000009987	integrin subunit beta 3(ITGB3)	0.0281236	-0.533282
ENSBTAG00000002203	NADH:ubiquinone oxidoreductase core subunit S2(NDUFS2)	0.0487748	-0.530847
ENSBTAG00000036078	epithelial membrane protein 1(EMP1)	0.00548674	-0.530185
ENSBTAG00000002917	5'-AMP-activated protein kinase subunit gamma-2(LOC504219)	0.0125737	-0.528821
ENSBTAG00000012890	solute carrier family 25 member 3(SLC25A3)	0.0447488	-0.52872
ENSBTAG00000019051	N-acetyltransferase 14 (putative)(NAT14)	0.00408114	-0.527932
ENSBTAG00000018742	mitochondrial carrier 2(MTCH2)	0.0195012	-0.526191
ENSBTAG00000018548	integrator complex subunit 7(INTS7)	0.0189101	-0.525969
ENSBTAG00000046939	chromosome 11 C9orf69 homolog(C11H9orf69)	0.0109168	-0.525638
ENSBTAG00000006288	V-set and transmembrane domain containing 4(VSTM4)	0.0344077	-0.525236
ENSBTAG00000008465	1-aminocyclopropane-1-carboxylate synthase homolog (inactive((ACCS)	0.0145031	-0.524842
ENSBTAG00000031335	brain and reproductive organ-expressed (TNFRSF1A modulator)(BRE)	0.0225274	-0.523811
ENSBTAG00000019780	ubiquitin specific peptidase 5(USP5)	0.034893	-0.523501
ENSBTAG00000005482		0.0180638	-0.523437
ENSBTAG00000003161	ybeY metallopeptidase (putative)(YBEY)	0.00499591	-0.519965
ENSBTAG00000012259	von Willebrand factor(VWF)	0.0484075	-0.517229
ENSBTAG00000009213	translocase of outer mitochondrial membrane 40 like(TOMM40L)	0.02928	-0.516184
ENSBTAG00000011478	elongator acetyltransferase complex subunit 6(ELP6)	0.00902782	-0.515628
ENSBTAG00000018097	poly(A)-specific ribonuclease(PARN)	0.00367985	-0.514173
ENSBTAG00000021482	aph-1 homolog A, gamma-secretase subunit(APH1A)	0.00314004	-0.51405
ENSBTAG00000012451	major histocompatibility complex, class II, DM beta(BOLA-DMB)	0.0241757	-0.508878
ENSBTAG00000017605	adenylate kinase 2(AK2)	0.0296784	-0.507701
ENSBTAG00000019761	mannosidase beta(MANBA)	0.0272927	-0.507476
ENSBTAG00000011987	chromosome 10 open reading frame, human C14orf1(C10H14orf1)	0.0310194	-0.506772
ENSBTAG00000020626		0.0136519	-0.50583
ENSBTAG00000016522	chromosome 21 open reading frame, human C15orf40(C21H15orf40)	0.041424	-0.504262
ENSBTAG00000018282	NGG1 interacting factor 3 like 1(NIF3L1)	0.0471484	-0.500589
ENSBTAG00000014633	ATP-binding cassette, sub-family D (ALD), member 4(ABCD4)	0.0403836	-0.498439
ENSBTAG00000046392		0.0215494	-0.496234
ENSBTAG00000014156	antagonist of mitotic exit network 1 homolog(AMN1)	0.0116291	-0.495372
ENSBTAG00000009560	nucleotide binding protein 1(NUBP1)	0.0193215	-0.495253
ENSBTAG00000008172	egl-9 family hypoxia inducible factor 3(EGLN3)	0.0366587	-0.495016
ENSBTAG00000020994	chromosome 19 open reading frame, human C17orf75(C19H17orf75)	0.0495197	-0.494299
ENSBTAG00000001626	CTP synthase 1(CTPS1)	0.0187945	-0.493452
ENSBTAG00000014610	glycosylphosphatidylinositol anchor attachment 1(GPAA1)	0.0233339	-0.489269
ENSBTAG00000031941	peptidase D(PEPD)	0.0265791	-0.488312
ENSBTAG00000010792	SEH1 like nucleoporin(SEH1L)	0.011067	-0.485283
ENSBTAG00000010778	NADH:ubiquinone oxidoreductase complex assembly factor 1(NDUFAF1)	0.0308084	-0.482134
ENSBTAG00000018248		0.0108278	-0.481236
ENSBTAG00000005009	PRELI domain containing 1(PRELID1)	0.0342877	-0.479007
ENSBTAG00000000694	TATA-box binding protein associated factor 10(TAF10)	0.0186228	-0.47659
ENSBTAG00000020969	DDB1 and CUL4 associated factor 6(DCAF6)	0.0328866	-0.47428
ENSBTAG00000014093	isocitrate dehydrogenase (NADP(+)) 2, mitochondrial(IDH2)	0.0484075	-0.473827
ENSBTAG00000013650	PQ loop repeat containing 2(PQLC2)	0.00375287	-0.473674
ENSBTAG00000016264	FK506 binding protein 8(FKBP8)	0.019622	-0.47287
ENSBTAG00000007455	deoxyribonuclease 1 like 1(DNASE1L1)	0.046447	-0.469485
ENSBTAG00000021130	major facilitator superfamily domain containing 10(MFSD10)	0.0432852	-0.467135
ENSBTAG00000007630	ring finger protein 170(RNF170)	0.0459294	-0.465188
ENSBTAG00000044178	zinc metallopeptidase STE24(ZMPSTE24)	0.00147851	-0.464155
ENSBTAG00000035265	transmembrane protein 192(TMEM192)	0.00217411	-0.463516
ENSBTAG00000011063		0.0102015	-0.45995
ENSBTAG00000046783		0.00859107	-0.459432
ENSBTAG00000004118	5'-aminolevulinate synthase 1(ALAS1)	0.0150623	-0.455672
ENSBTAG00000010293		0.0369197	-0.454313
ENSBTAG00000003059	chromosome 1 open reading frame, human C21orf59(C1H21orf59)	0.0100654	-0.453803
ENSBTAG00000000079	centriole, cilia and spindle associated protein(CCSAP)	0.0367889	-0.453106
ENSBTAG00000015730	major histocompatibility complex, class II, DM alpha(BOLA-DMA)	0.0412734	-0.452199
ENSBTAG00000007371	secretory carrier membrane protein 1(SCAMP1)	0.0259733	-0.451937
ENSBTAG00000018633	Rab acceptor 1(RABAC1)	0.0452502	-0.451649
ENSBTAG00000019868		0.0210799	-0.449051
ENSBTAG00000026246	motile sperm domain containing 3(MOSPD3)	0.0445832	-0.447229
ENSBTAG00000030817	limb development membrane protein 1(LMBR1)	0.000194292	-0.447179
ENSBTAG00000012352	poly(ADP-rie) polymerase family member 16(PARP16)	0.0184529	-0.444975
ENSBTAG00000018382	spermine synthase(SMS)	0.0399475	-0.444138
ENSBTAG00000005115	solute carrier family 31 member 2(SLC31A2)	0.0148442	-0.443474
ENSBTAG00000011304	5'-3' exoribonuclease 2(XRN2)	0.00582315	-0.441804
ENSBTAG00000045862	fermitin family member 3(FERMT3)	0.00171246	-0.435969
ENSBTAG00000019290	protein kinase C and casein kinase substrate in neurons 2(PACSIN2)	0.000623116	-0.435772
ENSBTAG00000039855	sulfatase modifying factor 1(SUMF1)	0.0256346	-0.432156
ENSBTAG00000020301	Bloom syndrome RecQ like helicase(BLM)	0.00261176	-0.432111
ENSBTAG00000018330	RAD9 checkpoint clamp component B(RAD9B)	0.0319913	-0.431716
ENSBTAG00000012102	transcription factor 25(TCF25)	0.0245706	-0.430366
ENSBTAG00000019515	sorting nexin 17(SNX17)	0.0194411	-0.428814
ENSBTAG00000008446	tRNA-yW synthesizing protein 1 homolog (S. cerevisiae)(TYW1)	0.0152843	-0.425386
ENSBTAG00000015343	WD repeat domain 34(WDR34)	0.0185659	-0.424329
ENSBTAG00000003635		0.026933	-0.422455
ENSBTAG00000040559	protein tyrosine phosphatase, receptor type H(PTPRH)	0.0308084	-0.420987
ENSBTAG00000047776		0.044091	-0.419694
ENSBTAG00000017802	thyroid hormone receptor beta(THRB)	0.0469719	-0.417363
ENSBTAG00000011572		0.0205583	-0.417266
ENSBTAG00000016053	arylsulfatase A(ARSA)	0.0471484	-0.415583
ENSBTAG00000007586	synaptojanin 2 binding protein(SYNJ2BP)	0.0350156	-0.414615
ENSBTAG00000020663	ORMDL sphingolipid biosynthesis regulator 2(ORMDL2)	0.0455882	-0.413714
ENSBTAG00000012966	secernin 3(SCRN3)	0.03966	-0.412767
ENSBTAG00000008310	TMEM9 domain family member B(TMEM9B)	0.0341682	-0.410281
ENSBTAG00000043556	cytochrome c oxidase subunit II(COX2)	0.0406775	-0.409215
ENSBTAG00000007993	coronin 1C(CORO1C)	0.0325473	-0.409157
ENSBTAG00000009737	leukotriene C4 synthase(LTC4S)	0.0246505	-0.408606
ENSBTAG00000001640	erythrocyte membrane protein band 4.1 like 1(EPB41L1)	0.0210799	-0.407045
ENSBTAG00000006084	PTEN induced putative kinase 1(PINK1)	0.0113751	-0.405973
ENSBTAG00000026523	PLAG1 like zinc finger 1(PLAGL1)	0.0161172	-0.403163
ENSBTAG00000006962	NFS1, cysteine desulfurase(NFS1)	0.0158336	-0.400195
ENSBTAG00000033523	zinc finger protein 160-like(LOC787057)	0.0363998	-0.398722
ENSBTAG00000019512	glucose-6-phosphate dehydrogenase(G6PD)	0.0355114	-0.398082
ENSBTAG00000008064	VPS37C, ESCRT-I subunit(VPS37C)	0.0315548	-0.397849
ENSBTAG00000022509	dynein axonemal heavy chain 9(DNAH9)	0.0262308	-0.397335
ENSBTAG00000011104	reticulon 4(RTN4)	0.0495197	-0.39621
ENSBTAG00000018057	zinc finger protein 621(ZNF621)	0.0262308	-0.394171
ENSBTAG00000016740	ATP citrate lyase(ACLY)	0.0151951	-0.392523
ENSBTAG00000044053	solute carrier family 17 member 5(SLC17A5)	0.0119563	-0.390442
ENSBTAG00000010943	solute carrier family 22 member 23(SLC22A23)	0.0124332	-0.383329
ENSBTAG00000006911	nucleoporin 107(NUP107)	0.0405302	-0.382918
ENSBTAG00000018689	DNA ligase 3(LIG3)	0.00323444	-0.381752
ENSBTAG00000030584	solute carrier family 35 member A4(SLC35A4)	0.00508969	-0.380663
ENSBTAG00000026842	zinc finger RANBP2-type containing 3(ZRANB3)	0.0437665	-0.380138
ENSBTAG00000038307		0.0324352	-0.378512
ENSBTAG00000004124	coproporphyrinogen oxidase(CPOX)	0.00602241	-0.375968
ENSBTAG00000036016	family with sequence similarity 111 member B(FAM111B)	0.0169549	-0.375442
ENSBTAG00000038650	membrane-spanning 4-domains, subfamily A, member 7(MS4A7)	0.0408255	-0.373131
ENSBTAG00000044064	ring finger protein 144A(RNF144A)	0.016407	-0.372288
ENSBTAG00000019294	ATP binding cassette subfamily C member 9(ABCC9)	0.00508969	-0.371969
ENSBTAG00000005209	VPS8, CORVET complex subunit(VPS8)	0.00549974	-0.366979
ENSBTAG00000019412	chromosome 25 open reading frame, human C16orf62(C25H16orf62)	0.00124001	-0.365844
ENSBTAG00000044082	membrane associated ring-CH-type finger 1(MARCH1)	0.03966	-0.365055
ENSBTAG00000038970	zinc finger and BTB domain containing 14(ZBTB14)	0.0452502	-0.364433
ENSBTAG00000002770	transcobalamin 2(TCN2)	0.0385349	-0.36396
ENSBTAG00000017871	G protein subunit alpha 12(GNA12)	0.0333457	-0.363748
ENSBTAG00000008816	tripartite motif containing 2(TRIM2)	0.0278432	-0.36325
ENSBTAG00000033453	mitochondrial carrier 1(MTCH1)	0.00974741	-0.362781
ENSBTAG00000000578	abhydrolase domain containing 16A(ABHD16A)	0.0351388	-0.362484
ENSBTAG00000016315	coactosin like F-actin binding protein 1(COTL1)	0.0255508	-0.359499
ENSBTAG00000018373	dihydropyrimidinase like 2(DPYSL2)	0.0323235	-0.357588
ENSBTAG00000005191	ribophorin I(RPN1)	0.0333457	-0.355861
ENSBTAG00000015796	DnaJ heat shock protein family (Hsp40) member C5(DNAJC5)	0.0121579	-0.353402
ENSBTAG00000022242	dipeptidyl peptidase 3(DPP3)	0.0411234	-0.352516
ENSBTAG00000010230	calpain 1(CAPN1)	0.0313393	-0.350411
ENSBTAG00000016551	fermitin family homolog 3(LOC107131138)	0.0170569	-0.349519
ENSBTAG00000001407	adaptor-related protein complex 3, sigma 2 subunit(AP3S2)	0.0325473	-0.348679
ENSBTAG00000003001	late endosomal/lysosomal adaptor, MAPK and MTOR activator 1(LAMTOR1)	0.0109766	-0.346601
ENSBTAG00000004965	nucleoporin 133(NUP133)	0.0281236	-0.342327
ENSBTAG00000005016	adaptor related protein complex 3 beta 1 subunit(AP3B1)	0.0313393	-0.337393
ENSBTAG00000005483	extended synaptotagmin 2(ESYT2)	0.0171596	-0.331927
ENSBTAG00000002685	pitrilysin metallopeptidase 1(PITRM1)	0.0118569	-0.329861
ENSBTAG00000010146	plexin B3(PLXNB3)	0.0482251	-0.328814
ENSBTAG00000021569	damage specific DNA binding protein 1(DDB1)	0.0128605	-0.327972
ENSBTAG00000021196	chromosome 5 open reading frame, human C12orf45(C5H12orf45)	0.0193812	-0.32553
ENSBTAG00000011832	aldehyde dehydrogenase 18 family member A1(ALDH18A1)	0.0386734	-0.323626
ENSBTAG00000032933		0.0285028	-0.321928
ENSBTAG00000003144	KIAA0825 ortholog(KIAA0825)	0.0270224	-0.315502
ENSBTAG00000018735	chromosome 13 open reading frame, human C20orf27(C13H20orf27)	0.0317721	-0.311169
ENSBTAG00000014272	methylmalonyl-CoA mutase(MUT)	0.011597	-0.310545
ENSBTAG00000005571	PHD finger protein 20(PHF20)	0.0426536	-0.309139
ENSBTAG00000006410	dynactin subunit 5(DCTN5)	0.0258881	-0.303747
ENSBTAG00000016621	nuclear cap binding subunit 3(NCBP3)	0.0447488	-0.300903
ENSBTAG00000037421		0.0350156	-0.254573
ENSBTAG00000016760	LRR binding FLII interacting protein 2(LRRFIP2)	0.0125384	-0.238827
ENSBTAG00000020266	solute carrier family 19 member 2(SLC19A2)	0.0198051	-0.225355
ENSBTAG00000007567	thioredoxin related transmembrane protein 3(TMX3)	0.0325473	-0.209974
ENSBTAG00000013631	glutamate-ammonia ligase(GLUL)	0.0200524	-0.205241
ENSBTAG00000009673		0.0123637	-0.192645
ENSBTAG00000018469	aldehyde dehydrogenase 6 family member A1(ALDH6A1)	0.0183407	-0.187297
ENSBTAG00000044078	tescalcin(TESC)	0.03966	-0.164256
ENSBTAG00000003209	bladder cancer associated protein(BLCAP)	0.0436053	-0.159742
ENSBTAG00000008936	ATP binding cassette subfamily C member 2(ABCC2)	0.0312322	-0.152003
ENSBTAG00000000454	transmembrane protein 106C(TMEM106C)	0.0243328	-0.136533
ENSBTAG00000018367	CD6 molecule(CD6)	0.0462737	-0.129925
ENSBTAG00000016502	cytochrome b5 reductase 3(CYB5R3)	0.047504	-0.117675
ENSBTAG00000009542	zinc finger CCCH-type containing 10(ZC3H10)	0.0236358	-0.114194
ENSBTAG00000016987	WD repeat and coiled coil containing(WDCP)	0.0211462	-0.114072
ENSBTAG00000046854		0.0459294	-0.108934
ENSBTAG00000012698	histone deacetylase 1(HDAC1)	0.0309137	-0.10691
ENSBTAG00000038589		0.0444184	-0.0931094
ENSBTAG00000032640	FGFR1OP N-terminal like(FOPNL)	0.0311256	-0.0863977
ENSBTAG00000027431	zinc finger protein 227(ZNF227)	0.020948	-0.0766407
ENSBTAG00000010923	RAB9A, member RAS oncogene family(RAB9A)	0.0420333	-0.0743639
ENSBTAG00000013442	G protein-coupled receptor 62(GPR62)	0.0495197	-0.0671142
ENSBTAG00000043951	inositol monophosphatase 2(IMPA2)	0.0119563	-0.0629811
ENSBTAG00000013900	tripartite motif containing 21(TRIM21)	0.0228167	-0.0589467
ENSBTAG00000008810	GC-rich promoter binding protein 1 like 1(GPBP1L1)	0.0378516	-0.0534523
ENSBTAG00000004652	lysophosphatidic acid receptor 2(LPAR2)	0.0424975	-0.0499685
ENSBTAG00000008339	DEAH-box helicase 8(DHX8)	0.0313393	-0.046848
ENSBTAG00000011180	ARP8 actin-related protein 8 homolog(ACTR8)	0.0409741	-0.0355593
ENSBTAG00000019215	THO complex 1(THOC1)	0.0491455	-0.0317368
ENSBTAG00000010963	interleukin 16(IL16)	0.0162131	-0.0270586
ENSBTAG00000031846		0.032773	-0.0270393
ENSBTAG00000007515	ubiquitin conjugating enzyme E2 Q1(UBE2Q1)	0.030599	-0.0241421
ENSBTAG00000046752		0.0431263	-0.0204641
ENSBTAG00000007304	CDC like kinase 3(CLK3)	0.0484075	-0.019947
ENSBTAG00000003817	ring finger protein 25(RNF25)	0.0487748	-0.0182356
ENSBTAG00000004593	topoisomerase (DNA) II beta(TOP2B)	0.00811683	-0.00991488
ENSBTAG00000003390	splicing factor 3a subunit 1(SF3A1)	0.0385349	-0.00949164
ENSBTAG00000008548	family with sequence similarity 98 member A(FAM98A)	0.042968	-0.00716646
ENSBTAG00000009636	solute carrier family 7 member 6 opposite strand(SLC7A6OS)	0.00352361	-0.00619393
ENSBTAG00000012936	thymocyte nuclear protein 1(THYN1)	0.0445832	-0.0048988
ENSBTAG00000019024	JAZF zinc finger 1(JAZF1)	0.0379871	-0.00480632
ENSBTAG00000021172	IWS1, SUPT6H interacting protein(IWS1)	0.0200524	-0.0045644
ENSBTAG00000021250	ralA binding protein 1(RALBP1)	0.00117301	-0.000407368
ENSBTAG00000006046		0.00568568	0
ENSBTAG00000008906	Purkinje cell protein 2(PCP2)	0.0491455	0
ENSBTAG00000037030		0.00969561	0
ENSBTAG00000010291	RB associated KRAB zinc finger(RBAK)	0.0358889	0.000790734
ENSBTAG00000019075	methionyl aminopeptidase type 1D, mitochondrial(METAP1D)	0.0342877	0.00321671
ENSBTAG00000002236	transient receptor potential cation channel subfamily C member 4 associated protein(TRPC4AP)	0.00956755	0.00384623
ENSBTAG00000001498	cytohesin 2(CYTH2)	0.0412734	0.00439511
ENSBTAG00000006114	zinc finger CCHC-type containing 8(ZCCHC8)	0.00128875	0.0078447
ENSBTAG00000011656	pre-mRNA processing factor 6(PRPF6)	0.0175251	0.0130191
ENSBTAG00000019883	IST1, ESCRT-III associated factor(IST1)	0.0471484	0.013307
ENSBTAG00000002315	ring finger protein 34(RNF34)	0.0357625	0.0160103
ENSBTAG00000013885	adenylosuccinate synthase(ADSS)	0.0405302	0.018217
ENSBTAG00000014057	solute carrier family 35 member A1(SLC35A1)	0.0242541	0.0193653
ENSBTAG00000009516	ring finger protein 20(RNF20)	0.00380253	0.0206945
ENSBTAG00000005195	zinc finger protein 200(ZNF200)	0.0149746	0.0226789
ENSBTAG00000010176	ILK associated serine/threonine phosphatase(ILKAP)	0.0226715	0.0226804
ENSBTAG00000039546		0.0392334	0.0243293
ENSBTAG00000008809	polypyrimidine tract binding protein 2(PTBP2)	0.0415753	0.0296252
ENSBTAG00000018824	MIA family member 3, ER export factor(MIA3)	0.0409741	0.0305254
ENSBTAG00000006118	arginine and serine rich coiled-coil 2(RSRC2)	0.0335782	0.0324238
ENSBTAG00000015148	methyltransferase like 3(METTL3)	0.00559178	0.0331859
ENSBTAG00000000529		0.0173151	0.0334897
ENSBTAG00000014526	MOB kinase activator 3A(MOB3A)	0.0259733	0.0336636
ENSBTAG00000017573	RNA binding motif protein 26(RBM26)	0.0143776	0.0348006
ENSBTAG00000020308	eukaryotic translation initiation factor 4 gamma 2(EIF4G2)	0.0487748	0.0357958
ENSBTAG00000004715	akirin 1(AKIRIN1)	0.0129701	0.0378279
ENSBTAG00000011044	transforming acidic coiled-coil containing protein 3(TACC3)	0.0351388	0.0381161
ENSBTAG00000018625	zinc finger protein 263(ZNF263)	0.0233339	0.0405592
ENSBTAG00000008510	F-box protein 42(FBXO42)	0.0278432	0.0412648
ENSBTAG00000001385	zinc finger and SCAN domain containing 2(ZSCAN2)	0.0336952	0.0474353
ENSBTAG00000007740	midkine (neurite growth-promoting factor 2)(MDK)	0.0366587	0.0485802
ENSBTAG00000047055		0.0347709	0.0502343
ENSBTAG00000013946	pre-mRNA processing factor 3(PRPF3)	0.0495197	0.053513
ENSBTAG00000006633	interferon regulatory factor 3(IRF3)	0.0495197	0.0536935
ENSBTAG00000002693	KAT8 regulatory NSL complex subunit 2(KANSL2)	0.0015529	0.0537713
ENSBTAG00000012537	caspase 6(CASP6)	0.0197438	0.0540845
ENSBTAG00000004600	OTU deubiquitinase 5(OTUD5)	0.0148875	0.0544589
ENSBTAG00000000371	DIS3 like exosome 3'-5' exoribonuclease(DIS3L)	0.00134457	0.0576692
ENSBTAG00000019510	eukaryotic translation initiation factor 2B subunit delta(EIF2B4)	0.00974741	0.0582632
ENSBTAG00000031701	T-cell activation RhoGTPase activating protein(TAGAP)	0.0466212	0.0584786
ENSBTAG00000014891	serine and arginine rich splicing factor 7(SRSF7)	0.02928	0.0599835
ENSBTAG00000018317	protein phosphatase 2 regulatory subunit Balpha(PPP2R2A)	0.0138093	0.060282
ENSBTAG00000005975	O-acyl-ADP-rie deacylase 1(OARD1)	0.0423421	0.0622225
ENSBTAG00000003942	phosphatidylinositol-5-phosphate 4-kinase type 2 gamma(PIP4K2C)	0.00733301	0.0637845
ENSBTAG00000015572	YTH domain containing 1(YTHDC1)	0.00616979	0.0669245
ENSBTAG00000009237	KDEL endoplasmic reticulum protein retention receptor 2(KDELR2)	0.016407	0.0700026
ENSBTAG00000001323	centromere protein C(CENPC)	0.0367889	0.0704564
ENSBTAG00000014096	pecanex homolog 4 (Drosophila)(PCNX4)	0.0379871	0.0707528
ENSBTAG00000000213	transmembrane protein 39A(TMEM39A)	0.0498975	0.0714885
ENSBTAG00000006204	X-prolyl aminopeptidase 3(XPNPEP3)	0.0288882	0.0732374
ENSBTAG00000010397	UDP-GlcNAc:betaGal beta-1,3-N-acetylglucosaminyltransferase 5(B3GNT5)	0.0251367	0.0739552
ENSBTAG00000000025	RAB6A, member RAS oncogene family(RAB6A)	0.0495197	0.074118
ENSBTAG00000015145	S100 calcium binding protein A11(S100A11)	0.00627555	0.0773849
ENSBTAG00000014728	TAP binding protein like(TAPBPL)	0.01409	0.0789153
ENSBTAG00000009526	transmembrane protein 59(TMEM59)	0.0462737	0.0806745
ENSBTAG00000015369	myeloid/lymphoid or mixed-lineage leukemia; translocated to, 11(MLLT11)	0.0309137	0.0821079
ENSBTAG00000020806	DNA helicase B(HELB)	0.024491	0.0843374
ENSBTAG00000011571	apoptotic chromatin condensation inducer 1(ACIN1)	0.0126091	0.0846884
ENSBTAG00000003745	WD repeat domain 48(WDR48)	0.0132302	0.0853136
ENSBTAG00000014742	leucine rich repeats and WD repeat domain containing 1(LRWD1)	0.0497082	0.0876844
ENSBTAG00000035370	TATA-box binding protein like 1(TBPL1)	0.0362713	0.0890835
ENSBTAG00000020496	chromosome 23 open reading frame, human C6orf62(C23H6orf62)	0.0150184	0.092168
ENSBTAG00000008939	dynamin binding protein(DNMBP)	0.0253014	0.092236
ENSBTAG00000038240		0.0102843	0.0938865
ENSBTAG00000014790	zinc finger and BTB domain containing 2(ZBTB2)	0.034893	0.093943
ENSBTAG00000020606	zinc finger AN1-type containing 2B(ZFAND2B)	0.0152843	0.0940977
ENSBTAG00000038869	zinc finger protein 383(ZNF383)	0.0196828	0.0948341
ENSBTAG00000008902	zinc finger protein 345(ZNF345)	0.00795226	0.0955073
ENSBTAG00000010337	ALG11, alpha-1,2-mannosyltransferase(ALG11)	0.026844	0.0962883
ENSBTAG00000006330	RNA binding motif protein 5(RBM5)	0.0331152	0.0991761
ENSBTAG00000016546	poly(ADP-rie) polymerase family member 12(PARP12)	0.0103121	0.0992815
ENSBTAG00000011285	tRNA methyltransferase 1 like(TRMT1L)	0.0457584	0.0995624
ENSBTAG00000019417	armadillo repeat containing, X-linked 2(ARMCX2)	0.0136519	0.102161
ENSBTAG00000021635	nudix hydrolase 17(NUDT17)	0.0455882	0.102848
ENSBTAG00000012755	kinesin light chain 4(KLC4)	0.0434449	0.103552
ENSBTAG00000010355	VPS37A, ESCRT-I subunit(VPS37A)	0.0228167	0.104944
ENSBTAG00000017155	tripartite motif containing 32(TRIM32)	0.0383971	0.10584
ENSBTAG00000007875	scaffold attachment factor B(SAFB)	0.0218927	0.107179
ENSBTAG00000014680	zinc finger and BTB domain containing 49(ZBTB49)	0.0132302	0.107974
ENSBTAG00000011636	DNA damage induced apoptosis suppressor(DDIAS)	0.0119563	0.108216
ENSBTAG00000014825	nemo like kinase(NLK)	0.0253842	0.108764
ENSBTAG00000010365	sulfide quinone reductase-like (yeast)(SQRDL)	0.0449152	0.11062
ENSBTAG00000001808	lactamase beta 2(LACTB2)	0.0495197	0.110722
ENSBTAG00000013159	PHD finger protein 11(PHF11)	0.00300459	0.111022
ENSBTAG00000035572		0.0218927	0.114171
ENSBTAG00000020720	chromosome 7 open reading frame, human C1orf35(C7H1orf35)	0.0275663	0.115291
ENSBTAG00000007935	calcium binding and coiled-coil domain 2(CALCOCO2)	0.0388125	0.117319
ENSBTAG00000018642	RCC1 domain containing 1(RCCD1)	0.0195615	0.118037
ENSBTAG00000017064	inhibitor of growth family member 4(ING4)	0.0118569	0.118396
ENSBTAG00000019312	transcription factor CP2(TFCP2)	0.0466212	0.119961
ENSBTAG00000039442	SEC62 homolog, preprotein translocation factor(SEC62)	0.041424	0.120065
ENSBTAG00000016326	chromosome 3 open reading frame, human C1orf52(C3H1orf52)	0.0190266	0.120294
ENSBTAG00000009127	TSPY like 4(TSPYL4)	0.0143361	0.121035
ENSBTAG00000020331	coenzyme Q6, monooxygenase(COQ6)	0.0489597	0.121878
ENSBTAG00000012501	FTO, alpha-ketoglutarate dependent dioxygenase(FTO)	0.012124	0.125853
ENSBTAG00000019912	cyclin N-terminal domain containing 1(CNTD1)	0.0283124	0.128802
ENSBTAG00000004080	TIA1 cytotoxic granule associated RNA binding protein like1(TIAL1)	0.00070249	0.129309
ENSBTAG00000045941	chromosome 7 open reading frame, human C5orf30(C7H5orf30)	0.0047924	0.129778
ENSBTAG00000019153	arginine demethylase and lysine hydroxylase(JMJD6)	0.012023	0.130356
ENSBTAG00000030425	inhibitor of DNA binding 3, HLH protein(ID3)	0.0119896	0.13086
ENSBTAG00000031688	RNA binding motif protein 4(RBM4)	0.0478629	0.13219
ENSBTAG00000018653	nucleic acid binding protein 1(NABP1)	0.00124652	0.132402
ENSBTAG00000001029	RAS guanyl releasing protein 2(RASGRP2)	0.0190851	0.139674
ENSBTAG00000010980	ankyrin repeat and MYND domain containing 2(ANKMY2)	0.0487748	0.142238
ENSBTAG00000002323	ubiquitin specific peptidase 28(USP28)	0.0447488	0.142734
ENSBTAG00000021897	beta-1,4-galactosyltransferase 3(B4GALT3)	0.0105948	0.143087
ENSBTAG00000006378	receptor interacting serine/threonine kinase 1(RIPK1)	0.00826421	0.143507
ENSBTAG00000019814	piggyBac transposable element derived 2(PGBD2)	0.0115013	0.144317
ENSBTAG00000013624	lamin B2(LMNB2)	0.0217546	0.144567
ENSBTAG00000014393	CDC like kinase 2(CLK2)	0.0428105	0.144617
ENSBTAG00000039871		0.0234089	0.146493
ENSBTAG00000019116	MOB family member 4, phocein(MOB4)	0.0127521	0.148694
ENSBTAG00000003842	RAB guanine nucleotide exchange factor 1(RABGEF1)	0.00210731	0.150469
ENSBTAG00000023963	rhomboid domain containing 1(RHBDD1)	0.00307464	0.15088
ENSBTAG00000009852	neuron navigator 3(NAV3)	0.0271121	0.151788
ENSBTAG00000003949	RNA binding motif protein 39(RBM39)	0.00300459	0.155953
ENSBTAG00000039246	tripartite motif containing 11(TRIM11)	0.0272022	0.159524
ENSBTAG00000011126	serine/threonine kinase 38(STK38)	0.0197438	0.160169
ENSBTAG00000026995	pinin, desmosome associated protein(PNN)	0.0375825	0.162417
ENSBTAG00000009336	latexin(LXN)	0.0113751	0.165624
ENSBTAG00000016191	zinc finger protein 32(ZNF32)	0.00557852	0.166421
ENSBTAG00000000277	interleukin 18(IL18)	0.00123784	0.166481
ENSBTAG00000014306	dopey family member 2(DOPEY2)	0.00755816	0.166836
ENSBTAG00000003711	endothelial PAS domain protein 1(EPAS1)	0.0144193	0.17019
ENSBTAG00000001857	docking protein 4(DOK4)	0.00157292	0.171368
ENSBTAG00000037465	tripartite motif containing 6(TRIM6)	0.0321016	0.174607
ENSBTAG00000008395	amyloid beta precursor protein binding family A member 3(APBA3)	0.0333457	0.176912
ENSBTAG00000015982	potassium channel tetramerization domain containing 13(KCTD13)	0.0123984	0.177061
ENSBTAG00000014153	PBX/knotted 1 homeobox 1(PKNOX1)	0.047683	0.177411
ENSBTAG00000004653	adhesion G protein-coupled receptor A3(ADGRA3)	0.0378516	0.17897
ENSBTAG00000015498	ELOVL fatty acid elongase 4(ELOVL4)	0.0218235	0.179203
ENSBTAG00000018289	transmembrane protein 150A(TMEM150A)	0.0131927	0.180286
ENSBTAG00000011019	uncharacterized LOC618367(LOC618367)	0.0186228	0.181282
ENSBTAG00000006532	CDK5 regulatory subunit associated protein 2(CDK5RAP2)	0.0253014	0.181359
ENSBTAG00000007851	interleukin 24(IL24)	0.0457584	0.18194
ENSBTAG00000001123	small nuclear ribonucleoprotein U11/U12 subunit 48(SNRNP48)	0.0264043	0.184119
ENSBTAG00000024918	baculoviral IAP repeat containing 3(BIRC3)	0.0131553	0.185377
ENSBTAG00000002137	SGT1 homolog, MIS12 kinetochore complex assembly cochaperone(SUGT1)	0.0287913	0.186248
ENSBTAG00000008717		0.0323235	0.188315
ENSBTAG00000018704	BTG anti-proliferation factor 3(BTG3)	0.0170569	0.189478
ENSBTAG00000047448	chromosome 25 open reading frame, human C16orf54(C25H16orf54)	0.0439284	0.192132
ENSBTAG00000001311	mortality factor 4 like 2(MORF4L2)	0.0157869	0.194953
ENSBTAG00000025434	ZFP36 ring finger protein like 1(ZFP36L1)	0.0436053	0.195329
ENSBTAG00000017731	zinc finger and AT-hook domain containing(ZFAT)	0.0455882	0.195801
ENSBTAG00000020431	derlin 2(DERL2)	0.0123291	0.195807
ENSBTAG00000006708	ariadne RBR E3 ubiquitin protein ligase 1(ARIH1)	0.0111584	0.196714
ENSBTAG00000032247	protein phosphatase 1 regulatory inhibitor subunit 11(PPP1R11)	0.00304256	0.200252
ENSBTAG00000011765	GABA type A receptor associated protein like 1(GABARAPL1)	0.0471484	0.203983
ENSBTAG00000011396	heterogeneous nuclear ribonucleoprotein C (C1/C2)(HNRNPC)	0.0332302	0.211232
ENSBTAG00000004000	SAP30 like(SAP30L)	0.0127521	0.22092
ENSBTAG00000030578	prostate tumor overexpressed 1(PTOV1)	0.0241757	0.221214
ENSBTAG00000010737	cyclin dependent kinase 11B(CDK11B)	0.00611032	0.221434
ENSBTAG00000007089	FSHD region gene 1(FRG1)	0.0131553	0.225949
ENSBTAG00000047727		0.0151951	0.230719
ENSBTAG00000015140	RUN domain containing 1(RUNDC1)	0.00761574	0.233867
ENSBTAG00000046956	serine/threonine/tyrosine interacting protein(STYX)	0.0236358	0.235131
ENSBTAG00000014316	heterogeneous nuclear ribonucleoprotein H3(HNRNPH3)	0.00188857	0.236118
ENSBTAG00000000423	RNA binding motif protein 4B(RBM4B)	0.0230366	0.24031
ENSBTAG00000006235	integrator complex subunit 3(INTS3)	0.0379871	0.240538
ENSBTAG00000039316		0.0434449	0.246604
ENSBTAG00000022167	deoxyrie-phosphate aldolase(DERA)	0.0332302	0.248207
ENSBTAG00000020907	PSMC3 interacting protein(PSMC3IP)	0.00429667	0.251615
ENSBTAG00000011921	T-cell immunoreceptor with Ig and ITIM domains(TIGIT)	0.00713371	0.252063
ENSBTAG00000030881	transmembrane protein 260(TMEM260)	0.00331101	0.256889
ENSBTAG00000017211		0.0241757	0.257443
ENSBTAG00000021210	hes family bHLH transcription factor 2(HES2)	0.0405302	0.263034
ENSBTAG00000046426	T-cell receptor alpha chain V region CTL-F3(LOC100300850)	0.0225993	0.264198
ENSBTAG00000007512	phospholipase A2 group XV(PLA2G15)	0.0346493	0.266515
ENSBTAG00000018297	pleckstrin homology, MyTH4 and FERM domain containing H1(PLEKHH1)	0.0201774	0.267047
ENSBTAG00000021351	mediator complex subunit 12(MED12)	0.0239425	0.27
ENSBTAG00000045596		0.0142947	0.270035
ENSBTAG00000021830	ectonucleotide pyrophosphatase/phosphodiesterase 1(ENPP1)	0.000527155	0.276124
ENSBTAG00000021742	uncharacterized LOC613546(LOC613546)	0.0199283	0.276886
ENSBTAG00000016336	meningioma expressed antigen 5 (hyaluronidase)(MGEA5)	0.0313393	0.27715
ENSBTAG00000010542	spire type actin nucleation factor 1(SPIRE1)	0.00822177	0.277254
ENSBTAG00000003835	bone morphogenetic protein 4(BMP4)	0.0459294	0.279493
ENSBTAG00000023736	CDC42 effector protein 3(CDC42EP3)	0.0388125	0.28362
ENSBTAG00000007564	Bardet-Biedl syndrome 12(BBS12)	0.0314468	0.285844
ENSBTAG00000047570		0.0139287	0.286602
ENSBTAG00000019375	scavenger receptor class F member 2(SCARF2)	0.0288882	0.289507
ENSBTAG00000020638	TIMP metallopeptidase inhibitor 3(TIMP3)	0.0311256	0.296837
ENSBTAG00000007906		0.0270224	0.29799
ENSBTAG00000013254	exportin 1(XPO1)	0.0137697	0.302462
ENSBTAG00000030897	X-ray repair cross complementing 2(XRCC2)	0.0355114	0.302761
ENSBTAG00000014249	influenza virus NS1A binding protein(IVNS1ABP)	0.0339307	0.304331
ENSBTAG00000002701	UDP glycosyltransferase family 3 member A2(UGT3A2)	0.0340492	0.309104
ENSBTAG00000032031	zinc finger and BTB domain containing 12(ZBTB12)	0.0273835	0.311524
ENSBTAG00000012124	GC-rich promoter binding protein 1(GPBP1)	0.0183407	0.313008
ENSBTAG00000032353	coiled-coil domain containing 63(CCDC63)	0.0272927	0.316474
ENSBTAG00000003928	autophagy related 16 like 1(ATG16L1)	0.0300833	0.318624
ENSBTAG00000047365		0.014931	0.320226
ENSBTAG00000007191	C-C motif chemokine ligand 5(CCL5)	0.0309137	0.324931
ENSBTAG00000001825	Sp6 transcription factor(SP6)	0.0342877	0.325986
ENSBTAG00000024555	EF-hand calcium binding domain 2(EFCAB2)	0.0252189	0.332899
ENSBTAG00000045588	bone marrow stromal antigen 2(LOC100298356)	0.0123637	0.339089
ENSBTAG00000023846	chromosome 26 open reading frame, human C10orf88(C26H10orf88)	0.00312683	0.346989
ENSBTAG00000010693	LIM domain 7(LMO7)	0.0361432	0.347165
ENSBTAG00000015432	transmembrane protein 231(TMEM231)	0.0109168	0.347923
ENSBTAG00000012659	ligand dependent nuclear receptor interacting factor 1(LRIF1)	0.0203034	0.349653
ENSBTAG00000019110	proline rich nuclear receptor coactivator 1(PNRC1)	0.00685536	0.349986
ENSBTAG00000019952	armadillo repeat containing 8(ARMC8)	0.00993138	0.352392
ENSBTAG00000017482	inositol-3-phosphate synthase 1(ISYNA1)	0.0395172	0.3605
ENSBTAG00000046257	GTPase, IMAP family member 4(GIMAP4)	0.0159275	0.364329
ENSBTAG00000017967	prostaglandin E synthase 3(PTGES3)	0.0210799	0.367359
ENSBTAG00000007652	raftlin family member 2(RFTN2)	0.0143776	0.367732
ENSBTAG00000012156	nuclear apoptosis inducing factor 1(NAIF1)	0.0307035	0.367732
ENSBTAG00000017212	huntingtin interacting protein K(HYPK)	0.00731462	0.383453
ENSBTAG00000033695	interleukin 6 (interferon, beta 2)(IL6)	0.011189	0.387023
ENSBTAG00000039328		0.0180638	0.387023
ENSBTAG00000021752	DnaJ heat shock protein family (Hsp40) member B4(DNAJB4)	0.0151506	0.395264
ENSBTAG00000020334	ectonucleoside triphosphate diphosphohydrolase 5(ENTPD5)	0.00408114	0.395515
ENSBTAG00000000983	ATP binding cassette subfamily C member 8(ABCC8)	0.0392334	0.395929
ENSBTAG00000004328	carbohydrate sulfotransferase 10(CHST10)	0.0204942	0.407045
ENSBTAG00000020419	zinc finger CCCH-type, RNA binding motif and serine/arginine rich 2 (ZRSR2)	0.00409023	0.407129
ENSBTAG00000015212	interferon alpha and beta receptor subunit 2(IFNAR2)	0.0374488	0.414744
ENSBTAG00000005858	potassium voltage-gated channel subfamily J member 13(KCNJ13)	0.0311256	0.415037
ENSBTAG00000009679	pleckstrin homology and RhoGEF domain containing G1(PLEKHG1)	0.003704	0.422571
ENSBTAG00000016680	peptidylprolyl isomerase D(PPID)	0.0085688	0.438395
ENSBTAG00000012916		0.0172112	0.447459
ENSBTAG00000011871	B and T lymphocyte associated(BTLA)	0.0037776	0.450062
ENSBTAG00000009289	membrane spanning 4-domains A8(MS4A8)	0.0294784	0.450236
ENSBTAG00000016567	hemoglobin, theta 1(HBQ1)	0.0184529	0.462478
ENSBTAG00000003608	synaptonemal complex protein 2(SYCP2)	0.0489597	0.480531
ENSBTAG00000003650	nuclear receptor subfamily 4 group A member 2(NR4A2)	0.0221018	0.483
ENSBTAG00000006624	solute carrier family 36 member 3(SLC36A3)	0.00931751	0.485427
ENSBTAG00000038438		0.00260118	0.485427
ENSBTAG00000003256	translocase of outer mitochondrial membrane 34(TOMM34)	0.0286947	0.488616
ENSBTAG00000006680	NFKB inhibitor interacting Ras like 1(NKIRAS1)	0.00736997	0.48931
ENSBTAG00000013162	heat shock protein family A (Hsp70) member 8(HSPA8)	0.029779	0.489915
ENSBTAG00000045792		0.0390925	0.490326
ENSBTAG00000006732	neuronal cell adhesion molecule(NRCAM)	0.0471484	0.491853
ENSBTAG00000046862	MARCKS like 1(MARCKSL1)	0.0450823	0.497769
ENSBTAG00000019796	Fc fragment of IgM receptor(FCMR)	0.0105948	0.497811
ENSBTAG00000031993		0.0439284	0.50564
ENSBTAG00000048302		0.00149466	0.50564
ENSBTAG00000016874	DnaJ heat shock protein family (Hsp40) member B1(DNAJB1)	0.00303619	0.506011
ENSBTAG00000015683	heat shock protein family A (Hsp70) member 4(HSPA4)	0.0340492	0.506633
ENSBTAG00000007596	GTP binding protein overexpressed in skeletal muscle(GEM)	0.00797261	0.507604
ENSBTAG00000046265		0.0370511	0.509014
ENSBTAG00000011866	pterin-4 alpha-carbinolamine dehydratase 1(PCBD1)	0.00140837	0.51712
ENSBTAG00000047739	TSC22 domain family member 1(TSC22D1)	0.0246505	0.528805
ENSBTAG00000038025	histone cluster 2, H2be(HIST2H2BE)	0.00388706	0.532142
ENSBTAG00000005567	BEN domain containing 4(BEND4)	0.0245706	0.537657
ENSBTAG00000019907	WNK lysine deficient protein kinase 4(WNK4)	0.00688942	0.539159
ENSBTAG00000018562	transmembrane protein 159(TMEM159)	0.0417273	0.547033
ENSBTAG00000002473	angiopoietin like 4(ANGPTL4)	0.042968	0.551796
ENSBTAG00000001476	BOLA class I histocompatibility antigen, alpha chain BL3-7-like(LOC788634)	0.0015874	0.568755
ENSBTAG00000015919	prostate androgen-regulated mucin-like protein 1(PARM1)	0.0211462	0.58003
ENSBTAG00000001107	calcyclin binding protein(CACYBP)	0.0254673	0.581237
ENSBTAG00000014390	myotubularin related protein 9-like(MTMR9)	0.0189101	0.583727
ENSBTAG00000014204	S100 calcium binding protein A16(S100A16)	0.026844	0.584963
ENSBTAG00000021999	carnitine palmitoyltransferase 1A(CPT1A)	0.0498975	0.590866
ENSBTAG00000047816	antimicrobial peptide NK-lysin-like(LOC104968634)	0.000825457	0.596571
ENSBTAG00000001034	interleukin 18 receptor 1(IL18R1)	0.00398267	0.597193
ENSBTAG00000004557	dehydrogenase/reductase 9(DHRS9)	0.0262308	0.613513
ENSBTAG00000014713	retinoic acid receptor responder 1(RARRES1)	0.00328292	0.616671
ENSBTAG00000047722		0.0271121	0.619576
ENSBTAG00000020477	activator of Hsp90 ATPase activity 1(AHSA1)	0.0048591	0.620849
ENSBTAG00000003312	carbohydrate sulfotransferase 15(CHST15)	0.0183967	0.623729
ENSBTAG00000010144	mitochondrial transcription termination factor 2(MTERF2)	0.000905443	0.62532
ENSBTAG00000034193	beta-carotene oxygenase 2(BCO2)	0.00198859	0.635125
ENSBTAG00000045854	leukocyte immunoglobulin-like receptor subfamily A member 6 (LOC100337296)	0.0439284	0.637626
ENSBTAG00000021808	calcium voltage-gated channel auxiliary subunit beta 3(CACNB3)	0.0201148	0.646226
ENSBTAG00000001233	myelin protein zero like 3(MPZL3)	0.0445832	0.650203
ENSBTAG00000002390	coiled-coil domain containing 184(CCDC184)	0.010509	0.656795
ENSBTAG00000019386	non-classical MHC class I antigen(BOLA-NC1)	0.00198859	0.658942
ENSBTAG00000016265	DnaJ heat shock protein family (Hsp40) member A1(DNAJA1)	0.00191027	0.666504
ENSBTAG00000008690	solute carrier family 6 (neurotransmitter transporter, glycine, member 9(SLC6A9)	0.0203034	0.671377
ENSBTAG00000020602	indoleamine 2,3-dioxygenase 1(IDO1)	0.0408255	0.671752
ENSBTAG00000007116	arrestin domain containing 3(ARRDC3)	0.0366587	0.6933
ENSBTAG00000038060		0.0120566	0.70044
ENSBTAG00000040060		0.0374488	0.70044
ENSBTAG00000000664	solute carrier family 22 member 15(SLC22A15)	0.00287016	0.736966
ENSBTAG00000044056	chromosome 19 open reading frame, human C17orf98(C19H17orf98)	0.0227439	0.736966
ENSBTAG00000015663	stress induced phosphoprotein 1(STIP1)	0.00663881	0.74313
ENSBTAG00000025250	chemokine (C-C motif) ligand 3(CCL3)	0.00356963	0.746714
ENSBTAG00000008389	HtrA serine peptidase 1(HTRA1)	0.00101171	0.746839
ENSBTAG00000023745	BTG3 associated nuclear protein(BANP)	0.011597	0.751232
ENSBTAG00000010382	mucin 13, cell surface associated(MUC13)	0.000536542	0.752003
ENSBTAG00000013920	cilia and flagella associated protein 44(CFAP44)	0.0158336	0.771181
ENSBTAG00000005355	BCL2 associated athanogene 2(BAG2)	0.0370511	0.776357
ENSBTAG00000013860	growth arrest and DNA damage inducible alpha(GADD45A)	0.0428105	0.776737
ENSBTAG00000004037	Jun proto-oncogene, AP-1 transcription factor subunit(JUN)	0.0405302	0.799229
ENSBTAG00000023179	tribbles pseudokinase 1(TRIB1)	0.013849	0.801682
ENSBTAG00000012208	anoctamin 2(ANO2)	0.000331578	0.811611
ENSBTAG00000007901	zinc activated ion channel(ZACN)	0.00325511	0.81933
ENSBTAG00000047473	NLR family pyrin domain containing 7(NLRP7)	0.0324352	0.822357
ENSBTAG00000005761	death effector domain containing 2(DEDD2)	0.0491455	0.826306
ENSBTAG00000019132	dentin matrix acidic phosphoprotein 1(DMP1)	0.00769335	0.830075
ENSBTAG00000026467	outer dense fiber of sperm tails 3B(ODF3B)	0.0310194	0.830075
ENSBTAG00000013339	nebulette(NEBL)	0.0480436	0.847997
ENSBTAG00000047946	60S riomal protein L9 pseudogene(LOC101902907)	0.0272022	0.847997
ENSBTAG00000004126	myeloid leukemia factor 1(MLF1)	0.0326599	0.847997
ENSBTAG00000031778	histone cluster 1, H2bd(HIST1H2BD)	0.0117261	0.852459
ENSBTAG00000011969	heat shock protein family B (small) member 1(HSPB1)	0.00180811	0.854428
ENSBTAG00000016060	cAMP responsive element modulator(CREM)	0.0330007	0.858988
ENSBTAG00000000778	heat shock protein 90 alpha family class B member 1(HSP90AB1)	0.0047924	0.85948
ENSBTAG00000018493	glutamate rich 5(ERICH5)	0.026844	0.874469
ENSBTAG00000013615	cysteine and histidine rich domain containing 1(CHORDC1)	0.0161651	0.876606
ENSBTAG00000011446	semaphorin 7A (John Milton Hagen blood group)(SEMA7A)	0.0454188	0.900322
ENSBTAG00000015276	solute carrier family 26 member 11(SLC26A11)	0.0356367	0.901968
ENSBTAG00000006025	AHA1, activator of heat shock 90kDa protein ATPase homolog 2 (yeast)(AHSA2)	0.0234842	0.911651
ENSBTAG00000000496	solute carrier family 12 member 8(SLC12A8)	0.042968	0.912537
ENSBTAG00000042846		0.00832836	0.912537
ENSBTAG00000034901	histone cluster 3, H2bb(HIST3H2BB)	0.00233397	0.916342
ENSBTAG00000047699	heat shock protein HSP 90-beta pseudogene(LOC783577)	0.00793198	0.91881
ENSBTAG00000004562	CD207 molecule(CD207)	0.0116613	0.925999
ENSBTAG00000042456		0.0351388	0.938599
ENSBTAG00000037644	hemoglobin, gamma(HBG)	0.0106815	0.943416
ENSBTAG00000011667	peptidase M20 domain containing 2(PM20D2)	0.0386734	0.945034
ENSBTAG00000017786		0.00668804	0.950247
ENSBTAG00000047302		0.0444184	0.985786
ENSBTAG00000007605	FK506 binding protein 4(FKBP4)	0.00775219	0.997989
ENSBTAG00000000818		0.00489288	1
ENSBTAG00000007835	glutamic--pyruvic transaminase(GPT)	0.0444184	1
ENSBTAG00000008140	fibroblast activation protein alpha(FAP)	0.00701028	1
ENSBTAG00000008479	C-X-C motif chemokine ligand 13(CXCL13)	0.0373156	1
ENSBTAG00000012763		0.0459294	1
ENSBTAG00000017969	carbonic anhydrase 4(CA4)	0.000369955	1
ENSBTAG00000021984	chromosome 1 open reading frame, human C21orf58(C1H21orf58)	0.0221721	1
ENSBTAG00000006270	heat shock protein 90 alpha family class A member 1(HSP90AA1)	0.013118	1.01052
ENSBTAG00000001027	serpin family H member 1(SERPINH1)	0.00177109	1.02115
ENSBTAG00000017529	carbonic anhydrase 8(CA8)	0.00352361	1.02584
ENSBTAG00000042713		0.0195615	1.04182
ENSBTAG00000007148	coagulation factor II, thrombin(F2)	0.0406775	1.04731
ENSBTAG00000047561		0.0326599	1.05387
ENSBTAG00000030711	LY6/PLAUR domain containing 8(LYPD8)	0.0051735	1.06756
ENSBTAG00000046409	early growth response 2(EGR2)	0.0234089	1.07123
ENSBTAG00000021639	activity regulated cytoskeleton associated protein(ARC)	0.000763406	1.078
ENSBTAG00000047174		0.00929295	1.12553
ENSBTAG00000048007		0.0198051	1.19265
ENSBTAG00000025257	chemokine (C-C motif) ligand 4(CCL4)	0.0450823	1.20811
ENSBTAG00000042950		0.00277123	1.23447
ENSBTAG00000045330	microRNA 2284u(MIR2284U)	0.00232935	1.24462
ENSBTAG00000037778	chemokine (C-X-C motif) ligand 3(CXCL3)	0.0301856	1.24576
ENSBTAG00000009904	Spi-C transcription factor(SPIC)	0.00931751	1.25526
ENSBTAG00000018438	Ras related GTP binding D(RRAGD)	0.0385349	1.2555
ENSBTAG00000025441	heat shock 70kDa protein 1A(HSPA1A)	0.0218235	1.29644
ENSBTAG00000047657		0.0151064	1.30256
ENSBTAG00000018181	coiled-coil domain containing 8(CCDC8)	0.0176313	1.32193
ENSBTAG00000018481	major allergen Equ c 1(LOC513329)	0.0147151	1.32193
ENSBTAG00000031773	histone cluster 1, H3g(HIST1H3G)	0.0141306	1.34792
ENSBTAG00000004226	sex hormone binding globulin(SHBG)	0.0102566	1.37851
ENSBTAG00000002023	nitric oxide synthase 1(NOS1)	0.0426536	1.42321
ENSBTAG00000013364	lipase family member M(LIPM)	0.0170058	1.43296
ENSBTAG00000009868	VGF nerve growth factor inducible(VGF)	0.0399475	1.45943
ENSBTAG00000025442	heat shock 70kDa protein 1-like(HSPA1L)	0.00359291	1.46921
ENSBTAG00000009132	transmembrane protease, serine 2(TMPRSS2)	0.046447	1.50901
ENSBTAG00000002894	tumor necrosis factor superfamily member 4(TNFSF4)	0.0303915	1.55459
ENSBTAG00000021019	solute carrier family 30 member 4(SLC30A4)	0.0272022	1.58496
ENSBTAG00000037418	KISS1 receptor(KISS1R)	0.0326599	1.58496
ENSBTAG00000045480		0.0181188	1.58496
ENSBTAG00000046343	cyclin J like(CCNJL)	0.0239425	1.62731
ENSBTAG00000038024	SIGLEC family-like protein 1(LOC618246)	8.77248e-05	1.64386
ENSBTAG00000014762	interferon stimulated exonuclease gene 20(ISG20)	0.0140091	1.65291
ENSBTAG00000046477		0.0086583	1.67807
ENSBTAG00000015905	Rho GTPase activating protein 32(ARHGAP32)	0.00716945	1.68054
ENSBTAG00000009774	myelin-associated oligodendrocyte basic protein(MOBP)	0.00667158	1.68806
ENSBTAG00000032453		0.0335782	1.69067
ENSBTAG00000007239	TNF alpha induced protein 6(TNFAIP6)	0.00173823	1.69892
ENSBTAG00000004405	IQ motif and ubiquitin domain containing(IQUB)	0.0361432	1.73697
ENSBTAG00000011933	family with sequence similarity 110 member B(FAM110B)	0.0201148	1.74543
ENSBTAG00000025183	ankyrin repeat domain 40-like(LOC512899)	0.00382765	1.80735
ENSBTAG00000037547	oligodendrocyte transcription factor 1(OLIG1)	0.0275663	1.80735
ENSBTAG00000036418	microRNA 223(MIR223)	0.0173151	1.81352
ENSBTAG00000015757	phytanoyl-CoA 2-hydroxylase interacting protein(PHYHIP)	0.00318682	1.87447
ENSBTAG00000047604	hydroxysteroid 17-beta dehydrogenase 1(HSD17B1)	0.00175786	1.89947
ENSBTAG00000002082	myristoylated alanine rich protein kinase C substrate(MARCK5)	0.0371831	1.92473
ENSBTAG00000005012	heat shock protein family H (Hsp110) member 1(HSPH1)	0.009593	1.9549
ENSBTAG00000031889	histone H2B type 1(LOC100295221)	0.0219621	1.96083
ENSBTAG00000001925	transmembrane protease serine 11D(LOC521615)	0.0210138	2
ENSBTAG00000007348	stimulated by retinoic acid 6(STRA6)	0.0022657	2
ENSBTAG00000009148	glycoprotein A33(GPA33)	0.0405302	2
ENSBTAG00000011672	gamma-aminobutyric acid type A receptor rho1 subunit(GABRR1)	0.00424867	2
ENSBTAG00000014365		0.00243377	2
ENSBTAG00000020792		0.0159275	2
ENSBTAG00000038111		0.0466212	2
ENSBTAG00000042865		0.0307035	2
ENSBTAG00000046731		0.0223134	2
ENSBTAG00000047785		0.0418799	2
ENSBTAG00000014953		0.00919546	2.00084
ENSBTAG00000000782	kinase insert domain receptor(KDR)	0.00524667	2.02018
ENSBTAG00000037826	ADP-riyltransferase 5-like(LOC407148)	0.0189682	2.02857
ENSBTAG00000039035	heat shock protein family A (Hsp70) member 6(HSPA6)	0.0125737	2.10154
ENSBTAG00000039657	histone cluster 1, H2ac(HIST1H2AC)	0.0333457	2.10516
ENSBTAG00000012370	matrix Gla protein(MGP)	0.0167531	2.1375
ENSBTAG00000021365	cadherin related family member 3(CDHR3)	0.000879216	2.16993
ENSBTAG00000045316		0.00733301	2.16993
ENSBTAG00000004322	Fos proto-oncogene, AP-1 transcription factor subunit(FOS)	0.0191439	2.17989
ENSBTAG00000010952	C2 calcium-dependent domain-containing protein 4A(LOC529823)	0.0002777	2.22239
ENSBTAG00000001572	NOP2/Sun RNA methyltransferase family member 7(NSUN7)	0.0163097	2.32193
ENSBTAG00000003669		0.00690653	2.32193
ENSBTAG00000013345		0.011597	2.32193
ENSBTAG00000040053	myosin, heavy chain 6, cardiac muscle, alpha(MYH6)	0.0134583	2.32193
ENSBTAG00000044891		0.00339706	2.32193
ENSBTAG00000001321	interleukin 1 beta(IL1B)	0.0352624	2.36861
ENSBTAG00000026753	chemokine (C-X-C motif) receptor 1(CXCR1)	0.032773	2.37643
ENSBTAG00000021280	transmembrane protease, serine 3(TMPRSS3)	0.0247308	2.39232
ENSBTAG00000045786	NKG2-A/NKG2-B type II integral membrane protein-like(LOC100847738)	0.00501916	2.42321
ENSBTAG00000025391		0.0378516	2.47805
ENSBTAG00000016276	histidine ammonia-lyase(HAL)	0.0211462	2.52083
ENSBTAG00000012997	sphingomyelin phosphodiesterase acid like 3B(SMPDL3B)	0.0386734	2.53478
ENSBTAG00000036202		0.00170927	2.54432
ENSBTAG00000011671		0.0412734	2.58496
ENSBTAG00000013657	cholinergic receptor nicotinic alpha 5 subunit(CHRNA5)	0.0150184	2.58496
ENSBTAG00000016550	maelstrom spermatogenic transposon silencer(MAEL)	0.0183967	2.58496
ENSBTAG00000046148		0.0144611	2.58496
ENSBTAG00000048209		0.021414	2.58496
ENSBTAG00000007051	claudin 23(CLDN23)	0.00317337	2.80735
ENSBTAG00000007286		0.012124	2.91561
ENSBTAG00000043593		0.00105517	3
ENSBTAG00000032451	histone cluster 2, H2bf(HIST2H2BF)	0.0489597	3.05889
ENSBTAG00000020895	lysyl oxidase like 4(LOXL4)	0.0199902	3.08746
ENSBTAG00000029855	microRNA 101-1(MIR101-1)	0.0237886	3.22239
ENSBTAG00000029901	microRNA 23a(MIR23A)	0.00322758	3.32193
ENSBTAG00000003353	solute carrier family 6 member 2(SLC6A2)	0.0124682	3.34239
ENSBTAG00000004662	solute carrier family 16 member 12(SLC16A12)	0.042968	3.47175
ENSBTAG00000029904	microRNA 222(MIR222)	0.0015304	3.5025
ENSBTAG00000001010	ADAM metallopeptidase with thrompondin type 1 motif 18(ADAMTS18)	0.0125032	3.90689
ENSBTAG00000010632	fatty acid binding protein 6(FABP6)	0.0390925	4
ENSBTAG00000001088	solute carrier family 17 member 8(SLC17A8)	0.00320712	4.08746
ENSBTAG00000021844	cochlin(COCH)	0.00139084	4.08746
ENSBTAG00000031468	histone H2A type 3(LOC614881)	0.000191058	4.24793
ENSBTAG00000017294	orosomucoid 1(ORM1)	0.00748219	4.32193
ENSBTAG00000007052	bradykinin receptor B1(BDKRB1)	0.00012123	5
ENSBTAG00000039283		0.0215494	5.07895
ENSBTAG00000033529	sodium voltage-gated channel beta subunit 2(SCN2B)	0.0281236	5.94251
		Treatment Pvalue

## Sheet: Supplementary Table 2
Supplementary Table 2. Global differentially expressed genes in MSC between HC and THN treatment groups.
Gene ID	Gene name	P-value	Fold change
ENSBTAG00000031377		0.0255508	-4.7866
ENSBTAG00000044191	ATP binding cassette subfamily C member 12(ABCC12)	0.047683	-3.72247
ENSBTAG00000002062	transient receptor potential cation channel subfamily A member 1(TRPA1)	0.00769335	-3.07039
ENSBTAG00000031731	HIG1 domain family member 1A, mitochondrial(LOC101907084)	0.0253842	-3.07039
ENSBTAG00000019636	scavenger receptor class A member 5(SCARA5)	0.0171081	-2.96347
ENSBTAG00000027962		0.00389564	-2.76553
ENSBTAG00000010562	CD34 molecule(CD34)	0.0162613	-2.74846
ENSBTAG00000007397	folate hydrolase 1B(FOLH1B)	0.0485907	-2.74322
ENSBTAG00000014365		0.0389522	-2.72247
ENSBTAG00000046655		0.0340492	-2.58496
ENSBTAG00000035868	sialic acid-binding Ig-like lectin 14(LOC614923)	0.00338253	-2.58357
ENSBTAG00000017672		0.013849	-2.4957
ENSBTAG00000017500	potassium two pore domain channel subfamily K member 12(KCNK12)	0.0478629	-2.43296
ENSBTAG00000024934	secreted and transmembrane protein 1A-like(LOC100300442)	0.024491	-2.34104
ENSBTAG00000021322	transmembrane 4 L six family member 20(TM4SF20)	0.0489597	-2.26303
ENSBTAG00000038606	dopamine receptor D5(DRD5)	0.00985202	-2.26303
ENSBTAG00000043867		0.0342877	-2.26303
ENSBTAG00000039059		0.0185659	-2.07039
ENSBTAG00000020494	RPE65, retinoid isomerohydrolase(RPE65)	0.029779	-1.95109
ENSBTAG00000000818		0.0254673	-1.848
ENSBTAG00000014741	orthodenticle homeobox 2(OTX2)	0.00144944	-1.848
ENSBTAG00000020919	even-skipped homeobox 1(EVX1)	0.0412734	-1.848
ENSBTAG00000033759	uncharacterized LOC777593(LOC777593)	0.0480436	-1.848
ENSBTAG00000042240		0.0251367	-1.848
ENSBTAG00000025848	RNA binding motif (RNP1, RRM) protein 3(RBM3)	0.0358889	-1.73383
ENSBTAG00000019840		0.0118241	-1.72247
ENSBTAG00000020019	X-C motif chemokine receptor 1(XCR1)	0.0442543	-1.67457
ENSBTAG00000019227	sialic acid-binding Ig-like lectin 14(LOC107131224)	0.020752	-1.59649
ENSBTAG00000007946	pipecolic acid and sarcosine oxidase(PIPOX)	0.036529	-1.58496
ENSBTAG00000008546	synaptogyrin 4(SYNGR4)	0.0383971	-1.58496
ENSBTAG00000014197	solute carrier family 38 member 4(SLC38A4)	0.0242541	-1.58496
ENSBTAG00000033218		0.0156479	-1.58496
ENSBTAG00000012182	DIRAS family GTPase 3(DIRAS3)	0.00336088	-1.55849
ENSBTAG00000017322	ADP riylation factor like GTPase 14(ARL14)	0.0226715	-1.55254
ENSBTAG00000044536		0.0399475	-1.54314
ENSBTAG00000026768	tyrosine hydroxylase(TH)	0.0133057	-1.48543
ENSBTAG00000014063	dynein axonemal heavy chain 8(DNAH8)	0.0132679	-1.48543
ENSBTAG00000017042	hepcidin antimicrobial peptide(HAMP)	0.0285986	-1.48543
ENSBTAG00000006937	ATP binding cassette subfamily A member 10(ABCA10)	0.0495197	-1.45499
ENSBTAG00000004789	leucine rich repeat containing G protein-coupled receptor 6 (LGR6)	0.00237613	-1.44825
ENSBTAG00000030913	MX dynamin like GTPase 1(MX1)	0.0140495	-1.44523
ENSBTAG00000045449	microRNA 2349(MIR2349)	0.0278432	-1.44258
ENSBTAG00000015160	phospholipase D family member 4(PLD4)	0.024491	-1.44001
ENSBTAG00000025792	AT-rich interaction domain 3C(ARID3C)	0.0362713	-1.40054
ENSBTAG00000007642	adenosine A3 receptor(ADORA3)	0.00568568	-1.36141
ENSBTAG00000004270	Fc fragment of IgE receptor II(FCER2)	0.0146299	-1.32715
ENSBTAG00000011545	guanine deaminase(GDA)	0.0294784	-1.3191
ENSBTAG00000032364		0.00662249	-1.29956
ENSBTAG00000012413	fibroblast growth factor 12(FGF12)	0.00299206	-1.28612
ENSBTAG00000031746		0.011923	-1.26631
ENSBTAG00000030678		0.0373156	-1.26303
ENSBTAG00000047437		0.0130438	-1.26303
ENSBTAG00000005414	thymosin beta 4, X-linked(TMSB4)	0.0371831	-1.25358
ENSBTAG00000003245	breast cancer anti-estrogen resistance 3(BCAR3)	0.0253014	-1.21904
ENSBTAG00000043530		0.0191439	-1.20645
ENSBTAG00000031863	hypoxia inducible lipid droplet associated(HILPDA)	0.0259733	-1.19428
ENSBTAG00000021045	E2F transcription factor 3(E2F3)	0.0412734	-1.1854
ENSBTAG00000021899	phosphodiesterase 9A(PDE9A)	0.000884964	-1.17873
ENSBTAG00000009513	transforming growth factor beta induced(TGFBI)	0.0325473	-1.17525
ENSBTAG00000046155	regucalcin(RGN)	0.0143776	-1.16636
ENSBTAG00000007166	calcium/calmodulin dependent protein kinase kinase 1(CAMKK1)	0.0136129	-1.1653
ENSBTAG00000014554	snail family transcriptional repressor 1(SNAI1)	0.0163583	-1.15907
ENSBTAG00000004613	chondroitin sulfate N-acetylgalactosaminyltransferase 1(CSGALNACT1)	0.0046944	-1.14143
ENSBTAG00000046152	maltase-glucoamylase(MGAM)	0.0110974	-1.1093
ENSBTAG00000008328	CMRF35-like molecule 6(LOC526163)	0.0256346	-1.10461
ENSBTAG00000001125	ADAM-like, decysin 1(ADAMDEC1)	0.0439284	-1.10073
ENSBTAG00000014880	inducible T-cell costimulator ligand(ICOSLG)	0.0450823	-1.08704
ENSBTAG00000031832	olfactory receptor 1361(LOC786846)	0.046447	-1.07039
ENSBTAG00000037649	vasoactive intestinal peptide receptor 2(VIPR2)	0.0192621	-1.04144
ENSBTAG00000018419	adenylate cyclase 4(ADCY4)	0.0250549	-1.03731
ENSBTAG00000021658	general receptor for phosphoinositides 1 associated scaffold protein(GRASP)	0.039375	-1.03088
ENSBTAG00000019964	growth arrest specific 6(GAS6)	0.00961853	-1.01223
ENSBTAG00000034064	melanoma antigen family B-like(MGC133764)	0.0261446	-1
ENSBTAG00000046499		0.0136129	-1
ENSBTAG00000047939		0.0386734	-0.984733
ENSBTAG00000003692	uncoupling protein 2(UCP2)	0.0328866	-0.974552
ENSBTAG00000012397	deoxycytidine kinase(DCK)	0.0334617	-0.97301
ENSBTAG00000044875		0.0170569	-0.941106
ENSBTAG00000012720	ankyrin repeat domain 2(ANKRD2)	0.0403836	-0.927748
ENSBTAG00000026080	leukocyte associated immunoglobulin like receptor 1(LAIR1)	0.0377168	-0.913353
ENSBTAG00000008147	microtubule associated monooxygenase, calponin and LIM domain containing 1 (MICAL1)	0.036529	-0.898845
ENSBTAG00000011975	serpin family B member 1(SERPINB1)	0.000223501	-0.89503
ENSBTAG00000014600	adenylate cyclase 8(ADCY8)	0.0089571	-0.880418
ENSBTAG00000010880	troponin I2, fast skeletal type(TNNI2)	0.011565	-0.878009
ENSBTAG00000038115	FLYWCH family member 2(FLYWCH2)	0.0340492	-0.876942
ENSBTAG00000022570	prostaglandin F synthetase II-like(LOC782922)	0.0271121	-0.873088
ENSBTAG00000019975	interleukin 7 receptor(IL7R)	0.0462737	-0.871142
ENSBTAG00000001066	paired immunoglobin like type 2 receptor alpha(PILRA)	0.0254673	-0.850328
ENSBTAG00000046524		0.0259733	-0.847997
ENSBTAG00000046802		0.0482251	-0.847997
ENSBTAG00000004273	cystatin F(CST7)	0.0382598	-0.845586
ENSBTAG00000004425	Bardet-Biedl syndrome 10(BBS10)	0.0200524	-0.843735
ENSBTAG00000015487	lysine demethylase 4B(KDM4B)	0.0163583	-0.837642
ENSBTAG00000039426	dipeptidase 2(LOC539370)	0.0457584	-0.828632
ENSBTAG00000019915	gelsolin(GSN)	0.0362713	-0.824087
ENSBTAG00000020714	DEAD (Asp-Glu-Ala-As) box polypeptide 19B(DDX19B)	0.0395172	-0.813398
ENSBTAG00000034662		0.0395172	-0.812373
ENSBTAG00000010249	transmembrane protein 222(TMEM222)	0.00460931	-0.80942
ENSBTAG00000006170	zinc finger protein 76(ZNF76)	0.016505	-0.808288
ENSBTAG00000002211	mitogen-activated protein kinase 8 interacting protein 3(MAPK8IP3)	0.0123637	-0.805735
ENSBTAG00000016981	F-box protein 4(FBXO4)	0.0399475	-0.800999
ENSBTAG00000005757	FUS RNA binding protein(FUS)	0.0377168	-0.799357
ENSBTAG00000038034	zinc finger protein 628(ZNF628)	0.0356367	-0.79693
ENSBTAG00000014821	solute carrier family 7 member 7(SLC7A7)	0.0221018	-0.794206
ENSBTAG00000010070	gasdermin A(GSDMA)	0.0455882	-0.793549
ENSBTAG00000013708	sorting nexin 8(SNX8)	0.0225993	-0.791197
ENSBTAG00000005479		0.0208824	-0.777608
ENSBTAG00000021482	aph-1 homolog A, gamma-secretase subunit(APH1A)	0.0324352	-0.763803
ENSBTAG00000021999	carnitine palmitoyltransferase 1A(CPT1A)	0.0484075	-0.763412
ENSBTAG00000013860	growth arrest and DNA damage inducible alpha(GADD45A)	0.0346493	-0.761973
ENSBTAG00000016779	CAP-Gly domain containing linker protein 1(CLIP1)	0.0347709	-0.758972
ENSBTAG00000021829	GM2 ganglioside activator(GM2A)	0.0128605	-0.758529
ENSBTAG00000011713		0.0484075	-0.748461
ENSBTAG00000002385	solute carrier family 35 member E4(SLC35E4)	0.0265791	-0.736707
ENSBTAG00000008004	neutrophil cytosolic factor 2(NCF2)	0.0392334	-0.731172
ENSBTAG00000007798	diacylglycerol O-acyltransferase 2 like 6(DGAT2L6)	0.00255935	-0.722466
ENSBTAG00000048120		0.0450823	-0.719892
ENSBTAG00000001551	pleckstrin homology and RhoGEF domain containing G3(PLEKHG3)	0.0452502	-0.714307
ENSBTAG00000005592	mucolipin 1(MCOLN1)	0.02928	-0.71182
ENSBTAG00000008507	sphingosine kinase 1(SPHK1)	0.0228167	-0.70917
ENSBTAG00000039932		0.0250549	-0.704544
ENSBTAG00000021741	riomal protein S6 kinase A2(RPS6KA2)	0.0489597	-0.70252
ENSBTAG00000008964	D-tyrosyl-tRNA deacylase 1(DTD1)	0.0439284	-0.697493
ENSBTAG00000019040	phospholipase B domain containing 2(PLBD2)	0.0302883	-0.696379
ENSBTAG00000013918	adhesion G protein-coupled receptor L3(ADGRL3)	0.030599	-0.693669
ENSBTAG00000001068	zinc finger CW-type and PWWP domain containing 1(ZCWPW1)	0.0224558	-0.688916
ENSBTAG00000005042		0.0341682	-0.687532
ENSBTAG00000031209	solute carrier family 22 member 4(SLC22A4)	0.0285986	-0.678072
ENSBTAG00000047952		0.0254673	-0.678072
ENSBTAG00000013093	aldehyde dehydrogenase 3 family member B1(ALDH3B1)	0.030599	-0.671237
ENSBTAG00000001328	stem-loop binding protein(SLBP)	0.0450823	-0.665415
ENSBTAG00000019281	microspherule protein 1(MCRS1)	0.0133437	-0.665217
ENSBTAG00000019512	glucose-6-phosphate dehydrogenase(G6PD)	0.0360158	-0.6644
ENSBTAG00000015815	complement factor properdin(CFP)	0.0234842	-0.652856
ENSBTAG00000016895	non imprinted in Prader-Willi/Angelman syndrome 2(NIPA2)	0.00709818	-0.649972
ENSBTAG00000013165	ectonucleotide pyrophosphatase/phosphodiesterase 2(ENPP2)	0.0195012	-0.649348
ENSBTAG00000040361	LFNG O-fucosylpeptide 3-beta-N-acetylglucosaminyltransferase(LFNG)	0.0378516	-0.644091
ENSBTAG00000018387	tumor suppressing subtransferable candidate 1(TSSC1)	0.0405302	-0.643088
ENSBTAG00000012719	ubiquitin domain containing 1(UBTD1)	0.0426536	-0.642617
ENSBTAG00000047654	CKLF like MARVEL transmembrane domain containing 3(CMTM3)	0.0378516	-0.638355
ENSBTAG00000008783	5-hydroxytryptamine receptor 7(HTR7)	0.0495197	-0.635701
ENSBTAG00000001390	beta-1,4-galactosyltransferase 4(B4GALT4)	0.0271121	-0.634729
ENSBTAG00000000833	Tax1 binding protein 3(TAX1BP3)	0.0142124	-0.625592
ENSBTAG00000008498	Aly/REF export factor(ALYREF)	0.0357625	-0.624195
ENSBTAG00000016710	peptidyl-tRNA hydrolase 2(PTRH2)	0.0442543	-0.618993
ENSBTAG00000021846	cadherin EGF LAG seven-pass G-type receptor 3(CELSR3)	0.0250549	-0.616671
ENSBTAG00000005647	G protein-coupled receptor 132(GPR132)	0.0498975	-0.603365
ENSBTAG00000006464	golgi associated, gamma adaptin ear containing, ARF binding protein 1 (GGA1)	0.0285986	-0.596157
ENSBTAG00000020154	death effector domain containing(DEDD)	0.0497082	-0.592202
ENSBTAG00000005039	A-Raf proto-oncogene, serine/threonine kinase(ARAF)	0.0473258	-0.591559
ENSBTAG00000004475	cyclin dependent kinase 5 regulatory subunit 1(CDK5R1)	0.0445832	-0.583391
ENSBTAG00000012755	kinesin light chain 4(KLC4)	0.00590756	-0.5816
ENSBTAG00000001656	transmembrane protein 254(TMEM254)	0.026844	-0.579485
ENSBTAG00000018463	vimentin(VIM)	0.0434449	-0.57731
ENSBTAG00000010230	calpain 1(CAPN1)	0.0280298	-0.577109
ENSBTAG00000012086	CCR4-NOT transcription complex subunit 8(CNOT8)	0.00138836	-0.569967
ENSBTAG00000011205	protein phosphatase 1 regulatory subunit 42(PPP1R42)	0.0166037	-0.567889
ENSBTAG00000006557	Ras homolog enriched in brain like 1(RHEBL1)	0.00474854	-0.566427
ENSBTAG00000015953	interleukin 13(IL13)	0.0439284	-0.562595
ENSBTAG00000003806	extracellular matrix protein 1(ECM1)	0.017846	-0.560429
ENSBTAG00000014670	brain expressed X-linked 5(BEX5)	0.0195615	-0.552541
ENSBTAG00000008626	potassium calcium-activated channel subfamily N member 1(KCNN1)	0.0357625	-0.541336
ENSBTAG00000002344	ORAI calcium release-activated calcium modulator 3(ORAI3)	0.030495	-0.539939
ENSBTAG00000007773	vascular cell adhesion molecule 1(VCAM1)	0.00602241	-0.533059
ENSBTAG00000012845	stromal cell derived factor 2(SDF2)	0.0353866	-0.530104
ENSBTAG00000006813		0.0350156	-0.526069
ENSBTAG00000021491	NADH:ubiquinone oxidoreductase subunit V3(NDUFV3)	0.0264915	-0.525118
ENSBTAG00000019912	cyclin N-terminal domain containing 1(CNTD1)	0.0423421	-0.521893
ENSBTAG00000011484	zinc finger DHHC-type containing 3(ZDHHC3)	0.0316633	-0.514938
ENSBTAG00000009178	syntaxin binding protein 2(STXBP2)	0.0357625	-0.513113
ENSBTAG00000019348	leukocyte immunoglobulin-like receptor subfamily B member 3 (LOC618416)	0.0385349	-0.508478
ENSBTAG00000047158	leucine rich repeat and fibronectin type III domain containing 1 (LRFN1)	0.0493322	-0.506032
ENSBTAG00000017218	alkaline ceramidase 3(ACER3)	0.0118569	-0.499564
ENSBTAG00000007300	four and a half LIM domains 3(FHL3)	0.0303915	-0.49521
ENSBTAG00000009451	Jun dimerization protein 2(JDP2)	0.0432852	-0.493712
ENSBTAG00000002993	SFT2 domain containing 1(SFT2D1)	0.0302883	-0.487889
ENSBTAG00000023375	methyltransferase like 6(METTL6)	0.0360158	-0.477574
ENSBTAG00000009727	adiponectin receptor 1(ADIPOR1)	0.026667	-0.476465
ENSBTAG00000003126	peroxisomal biogenesis factor 16(PEX16)	0.0264043	-0.476328
ENSBTAG00000013440	RNA binding motif protein 42(RBM42)	0.0417273	-0.47549
ENSBTAG00000006189	actin gamma 1(ACTG1)	0.0408255	-0.466446
ENSBTAG00000017932	coiled-coil domain containing 84(CCDC84)	0.011565	-0.463853
ENSBTAG00000007562	translocation associated membrane protein 1(TRAM1)	0.0265791	-0.457169
ENSBTAG00000008218	neuroplastin(NPTN)	0.0236358	-0.450144
ENSBTAG00000020965	zinc finger MYND-type containing 10(ZMYND10)	0.0240977	-0.441838
ENSBTAG00000013486	chromosome 5 open reading frame, human C12orf66(C5H12orf66)	0.0139287	-0.434905
ENSBTAG00000021932	ribonuclease K(RNASEK)	0.0399475	-0.434281
ENSBTAG00000031641	proteasome 26S subunit, non-ATPase 8(PSMD8)	0.0225274	-0.425673
ENSBTAG00000020533	F-box protein 34(FBXO34)	0.0218235	-0.425568
ENSBTAG00000010913	sulfiredoxin 1(SRXN1)	0.0234089	-0.419167
ENSBTAG00000047996		0.0118241	-0.417363
ENSBTAG00000002256	YEATS domain containing 4(YEATS4)	0.0439284	-0.414411
ENSBTAG00000007910	exocyst complex component 7(EXOC7)	0.0415753	-0.409518
ENSBTAG00000012868		0.0328866	-0.401008
ENSBTAG00000016164	LMBR1 domain containing 1(LMBRD1)	0.0363998	-0.399195
ENSBTAG00000038577	TSC22 domain family member 4(TSC22D4)	0.0417273	-0.395138
ENSBTAG00000009621		0.0217546	-0.394279
ENSBTAG00000004553	tropomyosin 4(TPM4)	0.0406775	-0.393578
ENSBTAG00000002477	mitochondrial rRNA methyltransferase 2(MRM2)	0.0279363	-0.393416
ENSBTAG00000018660	protein phosphatase 6 regulatory subunit 2(PPP6R2)	0.044091	-0.382423
ENSBTAG00000000880	glycoprotein integral membrane 1(GINM1)	0.0484075	-0.350148
ENSBTAG00000002863	acetyl-CoA acyltransferase 2(ACAA2)	0.0452502	-0.345969
ENSBTAG00000012426	INO80 complex subunit C(INO80C)	0.0454188	-0.339743
ENSBTAG00000010493	SERTA domain containing 1(SERTAD1)	0.0172112	-0.337081
ENSBTAG00000016747	N-acetyltransferase 10(NAT10)	0.0131927	-0.336842
ENSBTAG00000010906	riomal protein S6 kinase A5(RPS6KA5)	0.0290833	-0.336476
ENSBTAG00000009213	translocase of outer mitochondrial membrane 40 like(TOMM40L)	0.0444184	-0.322837
ENSBTAG00000018543	villin 1(VIL1)	0.0326599	-0.31366
ENSBTAG00000021253	PR/SET domain 15(PRDM15)	0.0263174	-0.306998
ENSBTAG00000021517	transmembrane protein 216(TMEM216)	0.0144611	-0.304257
ENSBTAG00000011017	abl interactor 2(ABI2)	0.0454188	-0.300029
ENSBTAG00000000838	coiled-coil domain containing 88C(CCDC88C)	0.0261446	-0.281397
ENSBTAG00000019547		0.0398034	-0.278141
ENSBTAG00000002328	lysine demethylase 2B(KDM2B)	0.0484075	-0.277735
ENSBTAG00000038283	transmembrane protein 243(TMEM243)	0.0262308	-0.265292
ENSBTAG00000009851	roundabout guidance receptor 1(ROBO1)	0.0214816	-0.263034
ENSBTAG00000010062	solute carrier family 26 member 4(SLC26A4)	0.0385349	-0.263034
ENSBTAG00000010346	enamelin(ENAM)	0.0345283	-0.263034
ENSBTAG00000038974	stathmin 3(STMN3)	0.0249734	-0.263034
ENSBTAG00000046191	adenosine deaminase domain containing 1(ADAD1)	0.0324352	-0.263034
ENSBTAG00000001644	midasin AAA ATPase 1(MDN1)	0.017846	-0.261653
ENSBTAG00000001597	phosphatidylinositol transfer protein membrane associated 2 (PITPNM2)	0.0437665	-0.259704
ENSBTAG00000044207	RAB2B, member RAS oncogene family(RAB2B)	0.00668804	-0.249286
ENSBTAG00000008762		0.0336952	-0.245269
ENSBTAG00000018044	RNA polymerase III subunit E(POLR3E)	0.0331152	-0.244985
ENSBTAG00000014784	5'-nucleotidase domain containing 2(NT5DC2)	0.0351388	-0.238832
ENSBTAG00000018175	hexosaminidase D(HEXDC)	0.0420333	-0.229804
ENSBTAG00000046047		0.026667	-0.228683
ENSBTAG00000033398	hexokinase domain containing 1(HKDC1)	0.0386734	-0.225397
ENSBTAG00000038920	vacuolar protein sorting 13 homolog C(VPS13C)	0.0311256	-0.22273
ENSBTAG00000005826	protein prenyltransferase alpha subunit repeat containing 1 (PTAR1)	0.0415753	-0.218147
ENSBTAG00000009401	5-methyltetrahydrofolate-homocysteine methyltransferase reductase(MTRR)	0.0459294	-0.214583
ENSBTAG00000032055	VPS39, HOPS complex subunit(VPS39)	0.0442543	-0.191944
ENSBTAG00000002090	cleavage and polyadenylation specific factor 4(CPSF4)	0.0141306	-0.186559
ENSBTAG00000009638	protein arginine methyltransferase 7(PRMT7)	0.0395172	-0.176608
ENSBTAG00000017584	phospholipase C gamma 1(PLCG1)	0.0274747	-0.175536
ENSBTAG00000014752	A-kinase anchoring protein 11(AKAP11)	0.0234842	-0.171851
ENSBTAG00000022006	tripartite motif containing 65(TRIM65)	0.0447488	-0.167388
ENSBTAG00000000871	tripartite motif containing 27(TRIM27)	0.0332302	-0.165424
ENSBTAG00000005436	SHQ1, H/ACA ribonucleoprotein assembly factor(SHQ1)	0.047683	-0.160232
ENSBTAG00000013452	aquaporin 9(AQP9)	0.0251367	-0.152366
ENSBTAG00000044007	Kruppel like factor 12(KLF12)	0.0324352	-0.143373
ENSBTAG00000023453	chromosome 18 open reading frame, human C19orf54(C18H19orf54)	0.0406775	-0.140178
ENSBTAG00000018151		0.0223844	-0.134506
ENSBTAG00000015170	lactase(LCT)	0.0478629	-0.13179
ENSBTAG00000017580	regulatory factor X5(RFX5)	0.0235599	-0.124519
ENSBTAG00000016525	integrin subunit alpha 1(ITGA1)	0.0199902	-0.118218
ENSBTAG00000014493	thyroid hormone receptor interactor 4(TRIP4)	0.0321016	-0.112792
ENSBTAG00000013523	oxysterol binding protein like 7(OSBPL7)	0.0203668	-0.10967
ENSBTAG00000039662	protein DDI1 homolog 2(LOC515551)	0.0313393	-0.10722
ENSBTAG00000002210	LAS1 like, riome biogenesis factor(LAS1L)	0.036529	-0.103263
ENSBTAG00000003789	KIAA1429 ortholog(KIAA1429)	0.044091	-0.102298
ENSBTAG00000003614	adaptor related protein complex 4 beta 1 subunit(AP4B1)	0.017792	-0.10021
ENSBTAG00000016124	protein kinase C and casein kinase substrate in neurons 1(PACSIN1)	0.0171081	-0.0991081
ENSBTAG00000000385	zinc finger and BTB domain containing 18(ZBTB18)	0.0224558	-0.0991044
ENSBTAG00000047199		0.0265791	-0.0956198
ENSBTAG00000021927	apoptosis antagonizing transcription factor(AATF)	0.0383971	-0.0916934
ENSBTAG00000034522	solute carrier family 10 member 7(SLC10A7)	0.0324352	-0.0911947
ENSBTAG00000002736	DNA methyltransferase 1(DNMT1)	0.0271121	-0.0910109
ENSBTAG00000020334	ectonucleoside triphosphate diphosphohydrolase 5(ENTPD5)	0.0452502	-0.0875033
ENSBTAG00000020855	protein tyrosine phosphatase, non-receptor type 4(PTPN4)	0.0253014	-0.0865732
ENSBTAG00000015148	methyltransferase like 3(METTL3)	0.0332302	-0.079229
ENSBTAG00000017019	protein kinase, DNA-activated, catalytic polypeptide(PRKDC)	0.042968	-0.0761759
ENSBTAG00000007272	ATPase H+ transporting V0 subunit a2(ATP6V0A2)	0.00488159	-0.072171
ENSBTAG00000002654		0.0165543	-0.0697962
ENSBTAG00000001254	ankyrin repeat domain 46(ANKRD46)	0.0385349	-0.0601463
ENSBTAG00000007382	S-phase cyclin A associated protein in the ER(SCAPER)	0.0342877	-0.0567033
ENSBTAG00000009963	MORC family CW-type zinc finger 2(MORC2)	0.0299815	-0.0450169
ENSBTAG00000020331	coenzyme Q6, monooxygenase(COQ6)	0.0272927	-0.0424933
ENSBTAG00000006878	TATA-box binding protein associated factor 1(TAF1)	0.011597	-0.0415975
ENSBTAG00000045966	GPRIN family member 3(GPRIN3)	0.0436053	-0.0387008
ENSBTAG00000002712	magnesium dependent phosphatase 1(MDP1)	0.0204942	-0.0386616
ENSBTAG00000018138	glycerol kinase 5 (putative)(GK5)	0.00565866	-0.0314473
ENSBTAG00000010924	LETM1 domain containing 1(LETMD1)	0.0333457	-0.0294438
ENSBTAG00000008958	neutral sphingomyelinase activation associated factor(NSMAF)	0.0187945	-0.0223265
ENSBTAG00000024107	inositol polyphosphate-5-phosphatase B(INPP5B)	0.0322123	-0.0194423
ENSBTAG00000011387	N-acetyltransferase 9 (putative)(NAT9)	0.0319913	-0.0189685
ENSBTAG00000002341	ETS proto-oncogene 1, transcription factor(ETS1)	0.0119896	-0.0187797
ENSBTAG00000010359	tRNA-histidine guanylyltransferase 1 like(THG1L)	0.0145031	-0.0186092
ENSBTAG00000033170	leucine rich repeat containing 58(LRRC58)	0.0454188	-0.0137149
ENSBTAG00000018642	RCC1 domain containing 1(RCCD1)	0.0198666	-0.0114956
ENSBTAG00000015648	DnaJ heat shock protein family (Hsp40) member C21(DNAJC21)	0.0345283	-0.0113021
ENSBTAG00000014597		0.0291815	-0.0112273
ENSBTAG00000005385	POP5 homolog, ribonuclease P/MRP subunit(POP5)	0.0334617	-0.00866959
ENSBTAG00000007362	XPC complex subunit, DNA damage recognition and repair factor (XPC)	0.0286947	-0.00567028
ENSBTAG00000021843	ubiquilin 2(UBQLN2)	0.0190266	-0.00225951
ENSBTAG00000000940	tubulin folding cofactor C(TBCC)	0.0461011	0.00217402
ENSBTAG00000016869	DNA polymerase delta 3, accessory subunit(POLD3)	0.0317721	0.00412789
ENSBTAG00000009519	tripartite motif containing 23(TRIM23)	0.0324352	0.0233609
ENSBTAG00000013245	inositol 1,4,5-trisphosphate receptor type 3(ITPR3)	0.023712	0.0278388
ENSBTAG00000023734	par-6 family cell polarity regulator alpha(PARD6A)	0.047683	0.0317089
ENSBTAG00000019806	yippee like 2(YPEL2)	0.0127881	0.034212
ENSBTAG00000001412	N-6 adenine-specific DNA methyltransferase 1 (putative)(N6AMT1)	0.0193215	0.0418202
ENSBTAG00000015519	G elongation factor mitochondrial 2(GFM2)	0.0300833	0.0481962
ENSBTAG00000008184		0.0347709	0.0493142
ENSBTAG00000013941	transport and golgi organization 6 homolog(TANGO6)	0.0170058	0.0618144
ENSBTAG00000019538	F-box protein 28(FBXO28)	0.034893	0.0636272
ENSBTAG00000030393	retinol dehydrogenase 13(RDH13)	0.0371831	0.0657582
ENSBTAG00000012599	SMAD family member 3(SMAD3)	0.0137303	0.0705627
ENSBTAG00000016848		0.00147851	0.071647
ENSBTAG00000020806	DNA helicase B(HELB)	0.0350156	0.0729608
ENSBTAG00000045596		0.0452502	0.0737183
ENSBTAG00000004951		0.0273835	0.0780025
ENSBTAG00000006043	solute carrier family 6 (neurotransmitter transporter, glycine), member 9(SLC6A9)	0.0191439	0.0780025
ENSBTAG00000009665	utrophin(UTRN)	0.0295782	0.0793885
ENSBTAG00000005897	farnesyltransferase, CAAX box, beta(FNTB)	0.0388125	0.0805752
ENSBTAG00000016266	succinate dehydrogenase complex subunit D(SDHD)	0.0432852	0.0844595
ENSBTAG00000013057	Cbl proto-oncogene B(CBLB)	0.0141714	0.0932183
ENSBTAG00000014564		0.0156941	0.0961609
ENSBTAG00000000511	consortin, connexin sorting protein(CNST)	0.0278432	0.0974081
ENSBTAG00000031715	protein-L-isoaspartate (D-aspartate) O-methyltransferase domain containing 2 (PCMTD2)	0.0127521	0.0978252
ENSBTAG00000016137	zinc finger protein 608(ZNF608)	0.0125384	0.102297
ENSBTAG00000004120	HemK methyltransferase family member 1(HEMK1)	0.0143776	0.104697
ENSBTAG00000001439	HESX homeobox 1(HESX1)	0.0371831	0.105353
ENSBTAG00000045791	zinc finger protein 623(ZNF623)	0.00366385	0.115001
ENSBTAG00000007074	zinc finger protein 389(ZNF389)	0.00667158	0.119235
ENSBTAG00000035244	ankyrin repeat domain 39(ANKRD39)	0.0248113	0.13189
ENSBTAG00000002037	ataxin 7 like 1(ATXN7L1)	0.000143693	0.140138
ENSBTAG00000005915	Scm-like with four mbt domains 2(SFMBT2)	0.0487748	0.140222
ENSBTAG00000003793	N-glycanase 1(NGLY1)	0.0228167	0.141803
ENSBTAG00000018088	SET binding protein 1(SETBP1)	0.022963	0.142958
ENSBTAG00000009461	serine/threonine/tyrosine interacting like 1(STYXL1)	0.0371831	0.152003
ENSBTAG00000036744		0.0485907	0.152003
ENSBTAG00000009358	MTSS1L, I-BAR domain containing(MTSS1L)	0.0377168	0.157478
ENSBTAG00000001424	mutS homolog 6(MSH6)	0.0245706	0.161525
ENSBTAG00000001410	GRAM domain containing 1B(GRAMD1B)	0.0324352	0.189392
ENSBTAG00000032233		0.00799302	0.196397
ENSBTAG00000016038	GRIP and coiled-coil domain containing 2(GCC2)	0.0158804	0.19707
ENSBTAG00000047706	inhibitor of growth family member 2(ING2)	0.0331152	0.198176
ENSBTAG00000011052	zinc finger protein 665(LOC515089)	0.0445832	0.19879
ENSBTAG00000006470	tau tubulin kinase 2(TTBK2)	0.0452502	0.220335
ENSBTAG00000047441		0.00659001	0.229393
ENSBTAG00000022647		0.0224558	0.243926
ENSBTAG00000004531	chaperonin containing TCP1 subunit 4(CCT4)	0.0291815	0.249245
ENSBTAG00000030881	transmembrane protein 260(TMEM260)	0.00775219	0.250325
ENSBTAG00000020669	prokineticin receptor 1(PROKR1)	0.0258033	0.254814
ENSBTAG00000007629	THAP domain containing 1(THAP1)	0.0174723	0.265829
ENSBTAG00000016032		0.0279363	0.275386
ENSBTAG00000021302	chondroadherin(CHAD)	0.0247308	0.277534
ENSBTAG00000019478	N-acylethanolamine acid amidase(NAAA)	0.0462737	0.283652
ENSBTAG00000006202	suppression of tumorigenicity 13 (colon carcinoma) (Hsp70 interacting protein) (ST13)	0.00859107	0.294137
ENSBTAG00000030897	X-ray repair cross complementing 2(XRCC2)	0.0484075	0.296775
ENSBTAG00000004124	coproporphyrinogen oxidase(CPOX)	0.0154195	0.309704
ENSBTAG00000013464	centrosomal protein 97(CEP97)	0.0381232	0.314686
ENSBTAG00000009151	pygopus family PHD finger 1(PYGO1)	0.00687236	0.316449
ENSBTAG00000014370	neuropilin and tolloid like 2(NETO2)	0.0231847	0.321928
ENSBTAG00000048213		0.0374488	0.321928
ENSBTAG00000026531		0.0261446	0.337358
ENSBTAG00000011584	carbohydrate sulfotransferase 2(CHST2)	0.0105375	0.344051
ENSBTAG00000032887	SPT3 homolog, SAGA and STAGA complex component(SUPT3H)	0.0328866	0.34453
ENSBTAG00000006197	zinc finger DHHC-type containing 21(ZDHHC21)	0.0262308	0.345696
ENSBTAG00000046773	mucolipin 2(MCOLN2)	0.0375825	0.360402
ENSBTAG00000007125	arylformamidase(AFMID)	0.0390925	0.367579
ENSBTAG00000031778	histone cluster 1, H2bd(HIST1H2BD)	0.0437665	0.373252
ENSBTAG00000037440		0.0249734	0.375686
ENSBTAG00000013288	SURP and G-patch domain containing 2(SUGP2)	0.00852446	0.387439
ENSBTAG00000032808	Fas ligand(FASLG)	0.0234842	0.389567
ENSBTAG00000020412	RAP2A, member of RAS oncogene family(RAP2A)	0.0186228	0.391023
ENSBTAG00000002574	myozenin 2(MYOZ2)	0.0301856	0.399931
ENSBTAG00000005355	BCL2 associated athanogene 2(BAG2)	0.00891033	0.405723
ENSBTAG00000013640	killer cell lectin like receptor G1(KLRG1)	0.00650965	0.41162
ENSBTAG00000012857	cyclin and CBS domain divalent metal cation transport mediator 2 (CNNM2)	0.02988	0.4316
ENSBTAG00000047795		0.0437665	0.437405
ENSBTAG00000010382	mucin 13, cell surface associated(MUC13)	0.0231105	0.450661
ENSBTAG00000030180	SH3 and multiple ankyrin repeat domains 3(SHANK3)	0.0171596	0.451989
ENSBTAG00000008661	chromosome 15 open reading frame, human C11orf52(C15H11orf52)	0.029379	0.452528
ENSBTAG00000007866	heparan sulfate-glucosamine 3-sulfotransferase 3B1(HS3ST3B1)	0.0339307	0.459856
ENSBTAG00000039652	prostaglandin D2 receptor 2(PTGDR2)	0.000586607	0.47673
ENSBTAG00000011921	T-cell immunoreceptor with Ig and ITIM domains(TIGIT)	0.0165543	0.500807
ENSBTAG00000012554	ankyrin and armadillo repeat containing(ANKAR)	0.0289856	0.5025
ENSBTAG00000015683	heat shock protein family A (Hsp70) member 4(HSPA4)	0.00106593	0.507609
ENSBTAG00000016680	peptidylprolyl isomerase D(PPID)	0.0250549	0.535248
ENSBTAG00000012586	heat shock protein family D (Hsp60) member 1(HSPD1)	0.000598183	0.536529
ENSBTAG00000044117	ankyrin repeat domain 45(ANKRD45)	0.026933	0.544321
ENSBTAG00000007127		0.0491455	0.558465
ENSBTAG00000039163	histone cluster 1, H1d(HIST1H1D)	0.0445832	0.570448
ENSBTAG00000003020	scavenger receptor cysteine rich family member with 4 domains (SSC4D)	0.0235599	0.584963
ENSBTAG00000038544		0.00516143	0.588102
ENSBTAG00000040580	myeloid-associated differentiation marker-like(LOC618633)	0.0289856	0.594579
ENSBTAG00000003557	coiled-coil domain containing 117(CCDC117)	0.0146724	0.59701
ENSBTAG00000045683		0.0183407	0.611435
ENSBTAG00000001242	adrenoceptor beta 1(ADRB1)	0.0302883	0.623309
ENSBTAG00000012693	polycystin 1 like 2(PKD1L2)	0.0382598	0.624491
ENSBTAG00000033289	riomal protein S4, X-linked X-like pseudogene(LOC783372)	0.00931751	0.63005
ENSBTAG00000034091		0.00229272	0.63005
ENSBTAG00000002979	phosphoinositide-3-kinase, regulatory subunit 3 (gamma)(PIK3R3)	0.0239425	0.6386
ENSBTAG00000019539	microfibrillar associated protein 3 like(MFAP3L)	0.0447488	0.643856
ENSBTAG00000045102		0.0196828	0.661864
ENSBTAG00000004443		0.0234842	0.68489
ENSBTAG00000021969	kelch like family member 29(KLHL29)	0.0398034	0.687213
ENSBTAG00000015663	stress induced phosphoprotein 1(STIP1)	0.01409	0.722188
ENSBTAG00000001107	calcyclin binding protein(CACYBP)	0.00160796	0.729522
ENSBTAG00000008477		0.017792	0.736966
ENSBTAG00000043440		0.0457584	0.736966
ENSBTAG00000011110	acyl-CoA thioesterase 12(ACOT12)	0.0469719	0.736966
ENSBTAG00000000778	heat shock protein 90 alpha family class B member 1(HSP90AB1)	0.0184529	0.742856
ENSBTAG00000016514	carboxypeptidase E(CPE)	0.0244117	0.764446
ENSBTAG00000007503	stereocilin(STRC)	0.0462737	0.824428
ENSBTAG00000032150		0.00765443	0.824428
ENSBTAG00000020477	activator of Hsp90 ATPase activity 1(AHSA1)	0.00142873	0.868257
ENSBTAG00000013615	cysteine and histidine rich domain containing 1(CHORDC1)	1.52688e-05	0.868978
ENSBTAG00000044622	microRNA 2295(MIR2295)	0.0271121	0.906891
ENSBTAG00000037110		0.0108278	0.92139
ENSBTAG00000003910	SH2 domain containing 4B(SH2D4B)	0.00659001	0.929611
ENSBTAG00000038844	ankyrin repeat domain 35(ANKRD35)	0.0462737	0.943416
ENSBTAG00000038098		0.0220318	1.0145
ENSBTAG00000047699	heat shock protein HSP 90-beta pseudogene(LOC783577)	0.0143776	1.01523
ENSBTAG00000002089		0.0033537	1.04509
ENSBTAG00000006025	AHA1, activator of heat shock 90kDa protein ATPase homolog 2 (yeast) (AHSA2)	0.000645346	1.04617
ENSBTAG00000001959	transcription factor AP-2 epsilon(TFAP2E)	0.0361432	1.05889
ENSBTAG00000034678		0.0075011	1.05889
ENSBTAG00000026893	exocyst complex component 3 like 4(EXOC3L4)	0.013849	1.07936
ENSBTAG00000001675	inositol-trisphosphate 3-kinase A(ITPKA)	0.00638351	1.09311
ENSBTAG00000047722		0.0188522	1.09311
ENSBTAG00000000620	minichromosome maintenance domain containing 2(MCMDC2)	0.00156717	1.11548
ENSBTAG00000004624	tubulin beta-7 chain(LOC533307)	0.03966	1.12601
ENSBTAG00000022886	ryanodine receptor 2(RYR2)	0.00742582	1.152
ENSBTAG00000031785	histone H2B type 1(LOC787269)	0.0478629	1.15962
ENSBTAG00000019947		0.0143361	1.17062
ENSBTAG00000032148	transmembrane protein 117(TMEM117)	0.0385349	1.17306
ENSBTAG00000010151	carbonic anhydrase 5A(CA5A)	0.0189682	1.18442
ENSBTAG00000009737	leukotriene C4 synthase(LTC4S)	0.0145031	1.18511
ENSBTAG00000039674		0.02928	1.2123
ENSBTAG00000042723		0.0352624	1.23947
ENSBTAG00000006659	transmembrane protein 116(TMEM116)	0.0260588	1.24249
ENSBTAG00000004004	cold shock domain containing C2(CSDC2)	0.0250549	1.32193
ENSBTAG00000011092		0.041424	1.32193
ENSBTAG00000034766		0.0089571	1.32193
ENSBTAG00000043193		0.0485907	1.32193
ENSBTAG00000045760	olfactory receptor 49(LOC615040)	0.0487748	1.32193
ENSBTAG00000046379	solute carrier family 34 member 3(SLC34A3)	0.0204942	1.32193
ENSBTAG00000046456	interferon beta-2(LOC525550)	0.0260588	1.32193
ENSBTAG00000039546		0.00323444	1.365
ENSBTAG00000007036	solute carrier family 17 member 7(SLC17A7)	0.0242541	1.39689
ENSBTAG00000014721	mucin 4, cell surface associated(MUC4)	0.0307035	1.43741
ENSBTAG00000008913	transmembrane protein 98(TMEM98)	0.00587926	1.47393
ENSBTAG00000022917	fibronectin type III and ankyrin repeat domains 1(FANK1)	0.0244117	1.47393
ENSBTAG00000045634		0.024491	1.51275
ENSBTAG00000011617	MEF2 activating motif and SAP domain containing transcriptional regulator (MAMSTR)	0.026667	1.54432
ENSBTAG00000012863	glycerophosphodiester phosphodiesterase domain containing 2 (GDPD2)	0.0102843	1.54432
ENSBTAG00000039260		0.00494979	1.55493
ENSBTAG00000030269	uncharacterized LOC789612(LOC789612)	0.00641477	1.73697
ENSBTAG00000005012	heat shock protein family H (Hsp110) member 1(HSPH1)	0.00556529	1.85048
ENSBTAG00000015692	heat shock protein family A (Hsp70) member 4 like(HSPA4L)	0.00326203	1.8772
ENSBTAG00000000923	homeobox C13(HOXC13)	0.0274747	1.90689
ENSBTAG00000048082	collectin -46(CL46)	0.0417273	1.90689
ENSBTAG00000010680		0.0223844	2.05889
ENSBTAG00000025442	heat shock 70kDa protein 1-like(HSPA1L)	0.000210709	2.0862
ENSBTAG00000032509	family with sequence similarity 166 member B(FAM166B)	0.030495	2.0906
ENSBTAG00000008384	solute carrier family 25 member 47(SLC25A47)	0.0282178	2.32193
ENSBTAG00000020774		0.0303915	2.32193
ENSBTAG00000023600	apolipoprotein D(APOD)	0.0356367	2.32193
ENSBTAG00000012071	asialoglycoprotein receptor 1(ASGR1)	0.0155103	2.41879
ENSBTAG00000025441	heat shock 70kDa protein 1A(HSPA1A)	0.0182293	2.49623
ENSBTAG00000010085	solute carrier family 7 member 2(SLC7A2)	0.0353866	2.54432
ENSBTAG00000011869	cysteine and glycine rich protein 3(CSRP3)	0.0421873	2.54432
ENSBTAG00000012035	exocyst complex component 3 like 1(EXOC3L1)	0.00934216	2.54432
ENSBTAG00000034320		0.0212127	2.54432
ENSBTAG00000044509	microRNA 2317(MIR2317)	0.0127881	2.54432
ENSBTAG00000039035	heat shock protein family A (Hsp70) member 6(HSPA6)	0.00759649	2.59281
ENSBTAG00000031759	histone H3.1(LOC107131750)	0.0330007	2.64386
ENSBTAG00000000575	tenascin C(TNC)	0.0418799	2.78595
ENSBTAG00000009976		0.0113127	2.98489
ENSBTAG00000017536		0.0161172	3.1964
ENSBTAG00000002290		0.00162883	3.29155
ENSBTAG00000007019		0.0264043	3.69116
ENSBTAG00000022514	CD5 molecule-like(CD5L)	0.00097849	3.78393
ENSBTAG00000001604		0.0444184	4.32193
ENSBTAG00000040028	obscurin, cytoskeletal calmodulin and titin-interacting Rho GEF(OBSCN)	0.00353123	5.00998
		Treatment Pvalues

## Sheet: Supplementary Table 3
Supplementary Table 3. Pathway analysis of top differentially expressed genes in PWBC between the HC and THN treatment groups. *q-value is the P-value corrected for multiple testing using Molecule Annotation System, MAS 3.
KEGG Pathway	P-value	q-value*
00650: Butanoate metabolism	1.25e-05	2.51e-05
00900: Terpenoid biosynthesis	0.000953	0.00069
04080: Neuroactive ligand-receptor interaction	0.001035	0.00069
0072: Synthesis and degradation of ketone bodies	0.001906	0.000857
00910: Nitrogen metabolism	0.002144	0.000857
01062: Biosynthesis of steroids	0.003808	0.001269
03410: Base excision repair	0.00713	0.002037
04610: Complement and coagulation cascades	0.015156	0.003473
05212: Pancreatic cancer	0.015627	0.003473
04810: Regulation of actin cytoskeleton	0.031271	0.006254
04020: Calcium signalling pathway	0.038897	0.007072

## Sheet: Supplementary Table 4
Supplementary Table 4. Pathway analysis of top differentially expressed genes in MSC between the HC and THN treatment groups. *q-value is the P-value corrected for multiple testing using Molecule Annotation System, MAS 3.
KEGG Pathway	p-Value	q-Value*
05020: Prion disease	0.000894	0.001787
04940: Type I diabetes mellitus	0.002858	0.002858
04612: Antigen processing and presentation	0.005176	0.003451
04310: Wnt signalling pathway	0.0106	0.0053

## Sheet: Supplementary Table 5
Supplementary Table 5. Commonly differentially expressed genes in PWBC and MSC during the HC and their expression in terms of fold change and P-values compared to the THN controls.
Gene ID	Gene description	Gene	PWBC P-value	PWBC Fold change	MSC P-value	MSC Fold change
ENSBTAG00000000778	heat shock protein 90 alpha family class B member 1	HSP90AB1	0.0047924	0.85948	0.0184529	0.742856
ENSBTAG00000000818	Pleckstrin homology domain containing G7	PLEKHG7	0.00489288	1	0.0254673	-1.848
ENSBTAG00000001107	calcyclin binding protein	CACYBP	0.0254673	0.581237	0.00160796	0.729522
ENSBTAG00000004124	coproporphyrinogen oxidase	CPOX	0.00602241	-0.375968	0.0154195	0.309704
ENSBTAG00000005012	heat shock protein family H (Hsp110) member 1	HSPH1	0.009593	1.9549	0.00556529	1.85048
ENSBTAG00000005355	BCL2 associated athanogene 2	BAG2	0.0370511	0.776357	0.00891033	0.405723
ENSBTAG00000006025	activator of heat shock 90kDa protein ATPase homolog 2	AHSA2	0.0234842	0.911651	0.000645346	1.04617
ENSBTAG00000007397	folate hydrolase 1B	FOLH1B	0.0105375	-2.74935	0.0485907	-2.74322
ENSBTAG00000009213	translocase of outer mitochondrial membrane 40 like	TOMM40L	0.02928	-0.516184	0.0444184	-0.322837
ENSBTAG00000009737	leukotriene C4 synthase	LTC4S	0.0246505	-0.408606	0.0145031	1.18511
ENSBTAG00000010230	calpain 1	CAPN1	0.0313393	-0.350411	0.0280298	-0.577109
ENSBTAG00000010382	mucin 13, cell surface associated	MUC13	0.000536542	0.752003	0.0231105	0.450661
ENSBTAG00000010913	sulfiredoxin 1	SRXN1	0.0339307	-0.571444	0.0234089	-0.419167
ENSBTAG00000011921	T-cell immunoreceptor with Ig and ITIM domains	TIGIT	0.00713371	0.252063	0.0165543	0.500807
ENSBTAG00000011975	serpin family B member 1	SERPINB1	0.00748219	-0.60412	0.000223501	-0.89503
ENSBTAG00000012755	kinesin light chain 4	KLC4	0.0434449	0.103552	0.00590756	-0.5816
ENSBTAG00000013615	cysteine and histidine rich domain containing 1	CHORDC1	0.0161651	0.876606	1.52688e-05	0.868978
ENSBTAG00000013860	growth arrest and DNA damage inducible alpha	GADD45A	0.0428105	0.776737	0.0346493	-0.761973
ENSBTAG00000014365	adhesion G protein-coupled receptor E2 like		0.00243377	2	0.0389522	-2.72247
ENSBTAG00000015148	methyltransferase like 3	METTL3	0.00559178	0.0331859	0.0332302	-0.079229
ENSBTAG00000015160	phospholipase D family member 4	PLD4	0.013691	-0.895521	0.024491	-1.44001
ENSBTAG00000015663	stress induced phosphoprotein 1	STIP1	0.00663881	0.74313	0.01409	0.722188
ENSBTAG00000015683	heat shock protein family A (Hsp70) member 4	HSPA4	0.0340492	0.506633	0.00106593	0.507609
ENSBTAG00000016680	peptidylprolyl isomerase D	PPID	0.0085688	0.438395	0.0250549	0.535248
ENSBTAG00000018642	RCC1 domain containing 1	RCCD1	0.0195615	0.118037	0.0198666	-0.0114956
ENSBTAG00000019512	glucose-6-phosphate dehydrogenase	G6PD	0.0355114	-0.398082	0.0360158	-0.6644
ENSBTAG00000019912	cyclin N-terminal domain containing 1	CNTD1	0.0283124	0.128802	0.0423421	-0.521893
ENSBTAG00000020331	coenzyme Q6, monooxygenase	COQ6	0.0489597	0.121878	0.0272927	-0.0424933
ENSBTAG00000020334	ectonucleoside triphosphate diphosphohydrolase 5	ENTPD5	0.00408114	0.395515	0.0452502	-0.0875033
ENSBTAG00000020477	activator of Hsp90 ATPase activity 1	AHSA1	0.0048591	0.620849	0.00142873	0.868257
ENSBTAG00000020806	DNA helicase B	HELB	0.024491	0.0843374	0.0350156	0.0729608
ENSBTAG00000021482	aph-1 homolog A, gamma-secretase subunit	APH1A	0.00314004	-0.51405	0.0324352	-0.763803
ENSBTAG00000021999	carnitine palmitoyltransferase 1A	CPT1A	0.0498975	0.590866	0.0484075	-0.763412
ENSBTAG00000025441	heat shock 70kDa protein 1A	HSPA1A	0.0218235	1.29644	0.0182293	2.49623
ENSBTAG00000025442	heat shock 70kDa protein 1-like	HSPA1L	0.00359291	1.46921	0.000210709	2.0862
ENSBTAG00000025848	RNA binding motif RNP1, (RRM) protein 3	RBM3	0.00105695	-1.48148	0.0358889	-1.73383
ENSBTAG00000027962			0.004641	-3.01394	0.00389564	-2.76553
ENSBTAG00000030881	transmembrane protein 260	TMEM260	0.00331101	0.256889	0.00775219	0.250325
ENSBTAG00000030897	X-ray repair cross complementing 2	XRCC2	0.0355114	0.302761	0.0484075	0.296775
ENSBTAG00000031746			0.00701028	-1.23467	0.011923	-1.26631
ENSBTAG00000031778	histone cluster 1, H2bd	HIST1H2BD	0.0117261	0.852459	0.0437665	0.373252
ENSBTAG00000032150			0.0171081	-1.70044	0.00765443	0.824428
ENSBTAG00000039035	heat shock protein family A (Hsp70) member 6	HSPA6	0.0125737	2.10154	0.00759649	2.59281
ENSBTAG00000039546			0.0392334	0.0243293	0.00323444	1.365
ENSBTAG00000039932			0.0231847	-0.931216	0.0250549	-0.704544
ENSBTAG00000044191	ATP binding cassette subfamily C member 12	ABCC12	0.0241757	-1.53605	0.047683	-3.72247
ENSBTAG00000044622	microRNA 2295	MIR2295	0.00219982	-1.45943	0.0271121	0.906891
ENSBTAG00000045596			0.0142947	0.270035	0.0452502	0.0737183
ENSBTAG00000047699	heat shock protein HSP 90-beta pseudogene	LOC783577	0.00793198	0.91881	0.0143776	1.01523
ENSBTAG00000047722			0.0271121	0.619576	0.0188522	1.09311
